# Supplementary material for: PHOSPHO1 is a skeletal regulator of insulin resistance and obesity
Source: BMC Biol. 2020 Oct 22;18:149. doi: 10.1186/s12915-020-00880-7 (PMC7584094; doi:10.1186/s12915-020-00880-7)
Supplement: Supplementary file 6 — Additional file 6: Table S6. Osteoblast microarray candidates involved associated with glucose homeostasis. 21 genes from the WT and Phospho1−/− osteoblast microarray were identified by Ingenuity Pathway Analysis to be associated with glucose homeostasis p = 1.04 × 10− 6. [file 12915_2020_880_MOESM6_ESM.csv]

Gene in Dataset	Fold From WT
ABHD16A	-14.224
ALOX5AP	-3.427
Ccl9	-3.863
CLEC6A	-3.787
CTSS	-2.372
FCER1G	-15.853
FCGR2A	-3.299
FCGR2B	-2.432
Gp49a/Lilrb4	-3.138
Gp49a/Lilrb4	-3.138
GPNMB	-13.704
HLA-B	-18.68
ICAM1	2.527
Ifi202b	11.328
Lyz1/Lyz2	-11.33
MPEG1	-7.108
MRC1	-2.51
MS4A6A	-4.583
SERPING1	1.993
TYROBP	-2.971
VDR	2.297
VIP	2.093
