# Supplementary material for: PHOSPHO1 is a skeletal regulator of insulin resistance and obesity
Source: BMC Biol. 2020 Oct 22;18:149. doi: 10.1186/s12915-020-00880-7 (PMC7584094; doi:10.1186/s12915-020-00880-7)
Supplement: Supplementary file 7 — Additional file 7: Table S7. In Silico analysis of Ingenuity pathways predictions In Silico analysis of genes predicated to be associated with bone and diabetes mellitus. [file 12915_2020_880_MOESM7_ESM.csv]

Gene	Function in Diabetes	Function in Bone	Ingenuity Prediction	Fold From WT	Fold	p value	* rating
Vdr	Deficiency associated with T1DM.	The active form, 1alpha,25-(OH)2D, binds to the vitamin D receptor (VDR) to modulate gene transcription and regulate mineral ion homeostasis.	?	?	2.21	0.00017	***
Mpeg1	WAT-associated inflammation in (HFD) is accompanied by reduced expression of immune and inflammatory response genes including MPEG1	Correlated with correlation femur ultimate force.	?	?	3.93	0.00011	***
Slc1a3 (glutamate transporter)	Alterations in glutamate transport during diabetes (retina)		?	?	4.16	0.00003	***
Adamts4	ADAMTS families are regulated by PPAR?, which increases insulin sensitivity.	Key enzymes involved in the cleavage of aggrecan and the degradation of cartilage	?	?	1.67	0.00164	**
Bmp4	BMP4 has been suggested to play an important role in adipogenesis, especially the white adipocyte differentiation through interaction with BMP receptor (BMPR) and subsequently activating the Smad signaling pathways	BMP-4 stimulates osteocalcin synthesis in osteoblast-like MC3T3-E1 cells.	?	?	0.12	0.00004	***
Cd68 (macrophage transmembrane protein)	Oobesity is associated with significant infiltration of adipose tissue by macrophages.	Genetic ablation of CD68 results in mice with increased bone and dysfunctional osteoclasts.	?	?	0.56	0.01518	*
	Treatment with pioglitazone reduces expression of CD68 and MCP-1 in adipose tissue, apparently by reducing macrophage numbers, resulting in reduced inflammatory cytokine production and improvement in insulin sensitivity. Higher CD68 mRNA levels with obesity and insulin resistance.
Cfp (complement factor properdin)	Elevated Properdin and Enhanced Complement Activation in First-Degree Relatives of South Asian Subjects With Type 2 Diabetes	Complement proteins are present in developing endochondral bone and may mediate cartilage cell death and vascularization - is localized in the resting and hypertrophic zone but not in the proliferating zone is localized in the resting and hypertrophic zone but not in the proliferating zone.	?	?	0.24	0.00002	***
Cxcl4	Incubation of 3T3-L1 adipocytes with CXCL14 stimulated insulin-dependent glucose uptake CXCL14 plays a causal role in high-fat diet-induced obesity	ex vivo expansion of HSCs may be highly effective through osteoblast-differentiated MSCs acting as a feeder layer, and likely operates through the CXCL12 chemokines signalling pathway.	?	?	3.51	0.00002	***
Fmod	Fibromodulin were found to be downregulated after 40 weeks of diabetes.	Important in maintaining periodontal homeostasis through regulation of TGF?/BMP signalling, matrix turnover, and collagen organization.	?	?	1.34	0.00031	***
Lum (lumican)	Collagen-associated proteoglycan. In the present study, increased deposition of collagen types I and V and decreased deposition of collagen type III, biglycan and lumican was observed in the decidua of the diabetic group (uterine lining (endometrium)	lumican is a significant proteoglycan component of bone matrix, which is secreted by differentiating and mature osteoblasts only and therefore it can be used as a marker to distinguish proliferating pre-osteoblasts from the differentiating osteoblasts.	?	?	6.8	0	***
