# Supplementary material for: PHOSPHO1 is a skeletal regulator of insulin resistance and obesity
Source: BMC Biol. 2020 Oct 22;18:149. doi: 10.1186/s12915-020-00880-7 (PMC7584094; doi:10.1186/s12915-020-00880-7)
Supplement: Supplementary file 11 — Additional file 11. Raw data. [file 12915_2020_880_MOESM11_ESM.xlsx]

## Sheet: WT & Phospho1 Microarray data 
ID	Fold Change	Systematic	KO Norm	WT Norm	Common	Synonyms	Genbank	Gene Symbol	Map	Chromosome	TargetID	SEARCH_KEY	ILMN_GENE	ENTREZ_GENE_ID	GI	PROTEIN_PRODUCT	CHROMOSOME
ILMN_1249417	47.2104	ILMN_1249417	108.128	5104.76	Pdrg1		NM_178939.1			0	PDRG1	ILMN_210839	PDRG1		32490569
ILMN_1260378	25.774	ILMN_1260378	297.183	7659.61	Csrp1	AA959891; CRP1; Csrp; AA408841; AW545626	NM_007791.2			0	CSRP1	ILMN_211706	CSRP1	13007	31560713	NP_031817.1	1
ILMN_2757966	22.35	ILMN_2757966	110.547	2470.73	Cxcl4	Pf4; Scyb4	NM_019932.1			0	CXCL4	ILMN_223003	CXCL4	56744	9910485	NP_064316.1	5
ILMN_2466809	20.5919	ILMN_2466809	129.6	2668.71	1810018P12Rik					0	1810018P12RIK	ILMN_190057	1810018P12RIK
ILMN_2825109	20.8653	ILMN_2825109	76.0056	1585.88	Zfp330	Noa36; MGC103365; BC008086; MGC6718; MGC41503	NM_145600.1			0	ZFP330	ILMN_187056	ZFP330	30932	21704207	NP_663575.1	8
ILMN_2692986	20.1279	ILMN_2692986	86.4889	1740.84	2810410P22Rik		NM_182994.1			0	2810410P22RIK	ILMN_218211	2810410P22RIK		33695143
ILMN_2692989	19.4404	ILMN_2692989	67.7611	1317.31	2810410P22Rik		NM_182994.1			0	2810410P22RIK	ILMN_218211	2810410P22RIK		33695143
ILMN_2539109	18.0321	ILMN_2539109	394.122	7106.83	LOC383308		XM_356977.1			0	LOC383308	ILMN_200537	LOC383308		38083424
ILMN_2722488	18.0089	ILMN_2722488	68.1	1226.41	Thumpd1	MGC7161; 6330575P11Rik	NM_145585.1			0	THUMPD1	ILMN_220472	THUMPD1	233802	21704175	NP_663560.1	7
ILMN_2476267	18.6799	ILMN_2476267	84.9	1585.92	H2-L					0	H2-L	ILMN_191117	H2-L
ILMN_2741402	17.4221	ILMN_2741402	69.1528	1204.78	Sspn		NM_010656.1			0	SSPN	ILMN_221865	SSPN		6754475
ILMN_2768053	17.0188	ILMN_2768053	70.8111	1205.12	Rpgrip1		NM_023879			0	RPGRIP1	ILMN_189894	RPGRIP1		13569851
ILMN_2993661	16.495	ILMN_2993661	86.4	1425.16	Trim59	TSBF1; 2310035M22Rik; Mrf1; 2700022F13Rik	NM_025863.2			0	TRIM59	ILMN_195380	TRIM59	66949	29648306	NP_080139.2	3
ILMN_2617996	19.3365	ILMN_2617996	450.958	8719.94	Plf	PLF-1; Plf; MRP-1	NM_031191.1			0	PLF	ILMN_201515	PLF	18811	13654250	NP_112468.1	13
ILMN_2748875	15.8525	ILMN_2748875	64.0028	1014.61	Fcer1g		NM_010185.2			0	FCER1G	ILMN_222385	FCER1G		40254589
ILMN_1246770	15.1966	ILMN_1246770	503.167	7646.44	Ybx3		AK029441			0	YBX3	ILMN_203309	YBX3
ILMN_1249297	14.7047	ILMN_1249297	154.622	2273.67	E330016A09Rik		AK054329			0	E330016A09RIK	ILMN_205424	E330016A09RIK
ILMN_2731523	14.2242	ILMN_2731523	81.4167	1158.09	Bat5		NM_178592.2			0	BAT5	ILMN_221143	BAT5		31341550
ILMN_2648669	13.7041	ILMN_2648669	290.806	3985.22	Gpnmb	ipd; Dchil	NM_053110.2			0	GPNMB	ILMN_211323	GPNMB	93695	31542906	NP_444340.2	6
ILMN_1241643	12.7319	ILMN_1241643	140.814	1792.83	1200006G13Rik		AK004611			0	1200006G13RIK	ILMN_202234	1200006G13RIK
ILMN_2769656	12.4415	ILMN_2769656	239.25	2976.62	Picalm		NM_146194			0	PICALM	ILMN_209744	PICALM		32567787
ILMN_2878071	10.7969	ILMN_2878071	1760.23	19005	Lyz	Lzp-s	NM_013590.2			0	LYZ	ILMN_218930	LYZ	17110	40254571	NP_038618.1	10
ILMN_2898944	11.4518	ILMN_2898944	78.0167	893.428	Lrrc57	AA407405; 2810002D13Rik	NM_025657.2			0	LRRC57	ILMN_215482	LRRC57	66606	31981232	NP_079933.2	2
ILMN_1252076	11.3301	ILMN_1252076	184.656	2092.17	Lyzs		NM_017372			0	LYZS	ILMN_188505	LYZS		31560450
ILMN_1243179	11.5566	ILMN_1243179	76.5917	885.139	Sec24d	2310020L09Rik; Gm1349	NM_027135.2			0	SEC24D	ILMN_219302	SEC24D	69608	46560564	NP_081411.2	3
ILMN_2730005	10.9725	ILMN_2730005	102.422	1123.83	Rpl29	MGC107575; MGC107574; MGC107576; Rpl43	NM_009082.2			0	RPL29	ILMN_221019	RPL29	19944	31982039	NP_033108.1	9
ILMN_2939681	9.47927	ILMN_2939681	674.975	6398.27	Lyzs	Lys; Lzm; Lzp; Lzm-s1; AI326280	NM_017372.2			0	LYZS	ILMN_261574	LYZS	17105	31560450	NP_059068.1	10
ILMN_2754220	9.8701	ILMN_2754220	69.6889	687.836	A130072J07	AA103493; Lull1; A130072J07	NM_172843.2			0	A130072J07	ILMN_213899	A130072J07	240832	46048323	NP_766431.2	1
ILMN_1242107	9.56197	ILMN_1242107	239.911	2294.02	Cox7a2l		XM_123188.1			0	COX7A2L	ILMN_223726	COX7A2L		20901262
ILMN_2417991	9.37199	ILMN_2417991	64.1972	601.655	Ube2i	UBC9; Ubce2i; 5830467E05Rik; Ubce9; Mmubc9	NM_011665.2			0	UBE2I	ILMN_184358	UBE2I	22196	31543913	NP_035795.1	17
ILMN_1221102	9.1774	ILMN_1221102	168.703	1548.25	2810410P22Rik		NM_182994.1			0	2810410P22RIK	ILMN_218211	2810410P22RIK		33695143
ILMN_2455192	8.90959	ILMN_2455192	76.2	678.911	Zfp68		NM_013844.1			0	ZFP68	ILMN_188057	ZFP68		7305646
ILMN_2619620	8.39863	ILMN_2619620	71.7667	602.742	C1qb		NM_009777.1			0	C1QB	ILMN_211795	C1QB	12260	6753219	NP_033907.1	4
ILMN_2656894	7.94754	ILMN_2656894	115.528	918.161	Bing4	C78447; C78559; 2310007I04Rik; Bing4	NM_020603.2			0	BING4	ILMN_215217	BING4	57315	31982691	NP_065628.1	17
ILMN_1218868	7.80281	ILMN_1218868	388.625	3032.37	Cops8		NM_133805.2			0	COPS8	ILMN_221121	COPS8		31981582
ILMN_2987878	7.70008	ILMN_2987878	80.6333	620.883	Umps	1700095D23Rik; AA408257; BB164745; AL033308	NM_009471.1			0	UMPS	ILMN_185873	UMPS	22247	33859497	NP_033497.1	16
ILMN_2775514	7.4763	ILMN_2775514	74.1722	554.533	Ext2		NM_010163			0	EXT2	ILMN_224141	EXT2		6753789
ILMN_2597332	7.26636	ILMN_2597332	103.128	749.364	1700123O20Rik	MNCb-2990	NM_021437.1			0	1700123O20RIK	ILMN_209599	1700123O20RIK	58248	10946805	NP_067412.1	14
ILMN_1257771	7.62281	ILMN_1257771	143.222	1091.76	Ifi205		NM_172648			0	IFI205	ILMN_186725	IFI205		31982555
ILMN_2648169	7.33708	ILMN_2648169	67.7056	496.761	Sfn	Ywhas; Er; Mme1	NM_018754.1			0	SFN	ILMN_214454	SFN	55948	9055337	NP_061224.1	4
ILMN_2615468	7.33112	ILMN_2615468	206.986	1517.44	Fgfr1op2		NM_026218.1			0	FGFR1OP2	ILMN_211399	FGFR1OP2		13385723
ILMN_1247377	7.10817	ILMN_1247377	101.586	722.092	Mpeg1		XM_129176.3			0	MPEG1	ILMN_200650	MPEG1		38084865
ILMN_2706468	6.73491	ILMN_2706468	68.2889	459.919	2310002F18Rik		XM_132218.3			0	2310002F18RIK	ILMN_219267	2310002F18RIK		38080335
ILMN_1217849	6.45072	ILMN_1217849	205.444	1325.26	Laptm5	E3	NM_010686.2			0	LAPTM5	ILMN_212522	LAPTM5	16792	31543110	NP_034816.1	4
ILMN_2925196	6.44798	ILMN_2925196	76.4917	493.217	Aqr	mKIAA0560; AW495846	NM_009702.1			0	AQR	ILMN_216848	AQR	11834	33859507	NP_033832.1	2
ILMN_1238309	6.05133	ILMN_1238309	116.508	705.031	A2bp1		NM_021477.2			0	A2BP1	ILMN_216899	A2BP1		34556189
ILMN_2705628	6.14766	ILMN_2705628	90.1306	554.092	Clecsf8		NM_010819.1			0	CLECSF8	ILMN_219201	CLECSF8		6754727
ILMN_2691261	5.89153	ILMN_2691261	518.933	3057.31	Ndufb10		XM_128594.4			0	NDUFB10	ILMN_218080	NDUFB10		38082079
ILMN_1217061	5.58698	ILMN_1217061	89.8945	502.239	Casp9		NM_015733.3			0	CASP9	ILMN_212974	CASP9		40254354
ILMN_1223045	5.71905	ILMN_1223045	207.172	1184.83	2810417H13Rik		NM_026515.1			0	2810417H13RIK	ILMN_220915	2810417H13RIK		13386007
ILMN_1256817	5.42574	ILMN_1256817	94.8222	514.481	Slpi		NM_011414.1			0	SLPI	ILMN_219640	SLPI	20568	6755573	NP_035544.1	2
ILMN_2715840	5.2112	ILMN_2715840	74.7722	389.653	C1qg		NM_007574.1			0	C1QG	ILMN_219967	C1QG		6671651
ILMN_2847787	5.06522	ILMN_2847787	87.9111	445.289	Emr1	Ly71; EGF-TM7; F4/80; TM7LN3; Gpf480; DD7A5-7	NM_010130.1			0	EMR1	ILMN_213846	EMR1	13733	33859545	NP_034260.1	17
ILMN_1252506	5.07044	ILMN_1252506	78.2333	396.678	Fbn1		AK080935			0	FBN1	ILMN_206119	FBN1
ILMN_3091003	5.06646	ILMN_3091003	75.5306	382.672	Ms4a7		NM_027836.3			0	MS4A7	ILMN_212075	MS4A7		32129261		19
ILMN_2818206	4.78428	ILMN_2818206	80.4667	384.975	G430022H21Rik	mKIAA1627	NM_201638.1			0	G430022H21RIK	ILMN_209866	G430022H21RIK	210529	42517135	NP_964000.1	3
ILMN_1224485	4.54426	ILMN_1224485	78.5167	356.8	Eme2		XM_128555.4			0	EME2	ILMN_216685	EME2		38082082
ILMN_1241695	4.58325	ILMN_1241695	89.8611	411.856	Ms4a6d		NM_026835.1			0	MS4A6D	ILMN_208807	MS4A6D		13386171
ILMN_1256643	4.30644	ILMN_1256643	182.489	785.878	Bing4	C78447; C78559; 2310007I04Rik; Bing4	NM_020603.2			0	BING4	ILMN_215217	BING4	57315	31982691	NP_065628.1	17
ILMN_2890399	4.1544	ILMN_2890399	123.667	513.761	1700071K01Rik		NM_001033765.1			0	1700071K01RIK	ILMN_240347	1700071K01RIK	237880	85702062	NP_001028937.1	11
ILMN_1216880	4.11204	ILMN_1216880	86.0056	353.658	Emr1	Ly71; EGF-TM7; F4/80; TM7LN3; Gpf480; DD7A5-7	NM_010130.1			0	EMR1	ILMN_213846	EMR1	13733	33859545	NP_034260.1	17
ILMN_1230080	4.21982	ILMN_1230080	88.6222	373.969	S100a15		NM_199422			0	S100A15	ILMN_223683	S100A15		40786530
ILMN_1238801	4.06854	ILMN_1238801	139.297	566.736	Arl3		NM_019718.2			0	ARL3	ILMN_215008	ARL3	56350	40254549	NP_062692.1	19
ILMN_1255422	4.04581	ILMN_1255422	543.983	2200.86	Ccrn4l	Ccr4; nocturnin; AU043840	NM_009834.1			0	CCRN4L	ILMN_208982	CCRN4L	12457	33563247	NP_033964.1	3
ILMN_2593631	3.99829	ILMN_2593631	160.7	642.525	3000004C01Rik		NM_197959.1			0	3000004C01RIK	ILMN_208849	3000004C01RIK	70218	37537559	NP_932063.1	11
ILMN_2737381	4.0014	ILMN_2737381	77.5833	310.442	2610529H08Rik		NM_026202.1			0	2610529H08RIK	ILMN_221575	2610529H08RIK		13385707
ILMN_2508679	3.98106	ILMN_2508679	84.3306	335.725	scl0001163.1_8		AF439859.1			0	SCL0001163.1_8	ILMN_194686	SCL0001163.1_8		17017240
ILMN_2449449	3.98703	ILMN_2449449	160.258	638.956	Zfp68		NM_013844.1			0	ZFP68	ILMN_188057	ZFP68		7305646
ILMN_2838564	3.82448	ILMN_2838564	73.8778	282.544	Tsku	Lrrc54; 9530051K01Rik; E2ig4; Tsk	NM_001024619.1			0	TSKU	ILMN_246493	TSKU	244152	67972424	NP_001019790.1	7
ILMN_2983516	3.83607	ILMN_2983516	86.4	331.436	Slc11a1	MGC129157; Lsh; Nramp; Ity; Bcg; MGC129156; Nramp1	NM_013612.1			0	SLC11A1	ILMN_254692	SLC11A1	18173	7363450	NP_038640.1	1
ILMN_2676066	3.75446	ILMN_2676066	182.306	684.458	Stard7	AL022671; AW544915; MGC27663; AI852671	NM_139308.1			0	STARD7	ILMN_210969	STARD7	99138	21314859	NP_647469.2	2
ILMN_1241298	3.91036	ILMN_1241298	81.4028	318.314	Hal	his; Hsd; histidase	NM_010401.3			0	HAL	ILMN_221901	HAL	15109	31981709	NP_034531.1	10
ILMN_1214375	3.72356	ILMN_1214375	381.2	1419.42	AI838661	R74630; AI838661	NM_133884.1			0	AI838661	ILMN_214811	AI838661	100210	19527097	NP_598645.1	4
ILMN_1234909	3.84787	ILMN_1234909	101.356	390.003	Tipin		NM_025372			0	TIPIN	ILMN_196075	TIPIN		21313607
ILMN_2944011	3.79031	ILMN_2944011	83.6167	316.933	LOC547343		NM_001034908.1			0	LOC547343	ILMN_225409	LOC547343	547343	77861900	NP_001030080.1	17
ILMN_2776603	3.86324	ILMN_2776603	444.219	1716.13	Ccl9		NM_011338			0	CCL9	ILMN_221458	CCL9		6755433
ILMN_2435814	3.6126	ILMN_2435814	79.4333	286.961	Trim11		NM_053168.1			0	TRIM11	ILMN_186471	TRIM11	94091	16716454	NP_444398.1	11
ILMN_2689785	3.68815	ILMN_2689785	101.633	374.839	Cd68		NM_009853			0	CD68	ILMN_192943	CD68		6753351
ILMN_2993314	3.78747	ILMN_2993314	92.4333	350.089	Clec4n	Clecsf10; dectin-2	NM_020001.1			0	CLEC4N	ILMN_222443	CLEC4N	56620	9910157	NP_064385.1	6
ILMN_1237919	3.44583	ILMN_1237919	400.472	1379.96	Ahcy		NM_016661			0	AHCY	ILMN_194738	AHCY		7709979
ILMN_2700233	3.4072	ILMN_2700233	113.628	387.153	Ccng2	MGC113793	NM_007635.2			0	CCNG2	ILMN_218789	CCNG2	12452	31982476	NP_031661.2	5
ILMN_2863837	3.42663	ILMN_2863837	121.858	417.564	Alox5ap	Flap	NM_009663.1			0	ALOX5AP	ILMN_258184	ALOX5AP	11690	33563241	NP_033793.1	5
ILMN_1215791	3.40543	ILMN_1215791	126.189	429.728	Alox5ap		NM_009663			0	ALOX5AP	ILMN_224024	ALOX5AP		33563241
ILMN_1241350	3.55752	ILMN_1241350	61.5778	219.064	Vsig4	BC025105; MGC36211; A530061A11; Z39IG	NM_177789.2			0	VSIG4	ILMN_187127	VSIG4	278180	31343017	NP_808457.1	X
ILMN_2614655	3.41291	ILMN_2614655	80.6139	275.128	Gpnmb	ipd; Dchil	NM_053110.2			0	GPNMB	ILMN_211323	GPNMB	93695	31542906	NP_444340.2	6
ILMN_2502542	3.33212	ILMN_2502542	397.5	1324.52	Uap1	AgX; AGX1; AA437972; AGX-1; SPAG2; ESTM38; AA420407; AGX-2	NM_133806.2			0	UAP1	ILMN_194014	UAP1	107652	30520374	NP_598567.2	1
ILMN_3009243	3.49408	ILMN_3009243	106.517	372.178	Dusp2	PAC1	NM_010090.2			0	DUSP2	ILMN_212470	DUSP2	13537	46560572	NP_034220.2	2
ILMN_1252431	3.29217	ILMN_1252431	462.522	1522.7	Osbp		XM_148904			0	OSBP	ILMN_190905	OSBP		51771513
ILMN_2431257	3.28237	ILMN_2431257	87.0917	285.867	2510022D24Rik					0	2510022D24RIK	ILMN_185937	2510022D24RIK
ILMN_1242829	3.23992	ILMN_1242829	67.9611	220.189	Prdx2	Band-8; TPx-B; PrxII; TR; TSA; PRP; NkefB; TDX1; Tdpx1; Torin; AL022839; TPx	NM_011563.2			0	PRDX2	ILMN_213562	PRDX2	21672	31560538	NP_035693.2	8
ILMN_1217998	3.19508	ILMN_1217998	274.761	877.883	Epb4.1l1		XM_487678			0	EPB4.1L1	ILMN_193520	EPB4.1L1		51712788
ILMN_1248235	3.26407	ILMN_1248235	185.189	604.469	2810021O14Rik		AK076679			0	2810021O14RIK	ILMN_206636	2810021O14RIK
ILMN_2687140	3.25668	ILMN_2687140	141.053	459.364	B3galt6		NM_080445			0	B3GALT6	ILMN_192514	B3GALT6		31560004
ILMN_2687403	3.29864	ILMN_2687403	87.3222	288.044	Fcgr3		NM_010188.2			0	FCGR3	ILMN_217772	FCGR3		24475601
ILMN_1220121	3.14805	ILMN_1220121	759.794	2391.87	Kif23		NM_024245			0	KIF23	ILMN_224124	KIF23		29568093
ILMN_2939138	3.25977	ILMN_2939138	373.806	1218.52	Bicc1	jcpk; MGC124370; bpk; Bic-C	NM_031397.2			0	BICC1	ILMN_215610	BICC1	83675	118130749	NP_113574.1	10
ILMN_2602352	3.23917	ILMN_2602352	85.6667	277.489	Ms4a6d		NM_026835.1			0	MS4A6D	ILMN_208807	MS4A6D		13386171
ILMN_1234519	3.3136	ILMN_1234519	180.175	597.028	A830059I20Rik		NM_021427.1			0	A830059I20RIK	ILMN_222883	A830059I20RIK		10946789
ILMN_3096592	3.10821	ILMN_3096592	302.6	940.544	Epb4.1l1	4.1N; mKIAA0338; NBL1	NM_001006664.2			0	EPB4.1L1	ILMN_258779	EPB4.1L1	13821	76056874	NP_001006665.1	2
ILMN_3119914	3.07705	ILMN_3119914	421.003	1295.44	2300002D11Rik	MGC57108	NM_001081156.1			0	2300002D11RIK	ILMN_260547	2300002D11RIK	69539	124487218	NP_001074625.1
ILMN_2620406	2.94945	ILMN_2620406	173.308	511.164	Nptx2	Narp; np2	NM_016789.2			0	NPTX2	ILMN_211885	NPTX2	53324	31560467	NP_058069.1	5
ILMN_2875251	3.02056	ILMN_2875251	144.858	437.553	Ang1	AI385586; Ang; Rnase5; Rnase5a; Ang1	NM_007447.2			0	ANG1	ILMN_244375	ANG1	11727	40254650	NP_031473.1	14
ILMN_2658182	3.00795	ILMN_2658182	74.0889	222.856	Hbxap		XM_133622.3			0	HBXAP	ILMN_215329	HBXAP		38087033
ILMN_1236702	3.13847	ILMN_1236702	82.85	260.022	Lilrb4		NM_013532.1			0	LILRB4	ILMN_216433	LILRB4		7305096
ILMN_2867147	2.97124	ILMN_2867147	85.0083	252.581	Tyrobp	Ly83; DAP12; KARAP	NM_011662.2			0	TYROBP	ILMN_186230	TYROBP	22177	40254570	NP_035792.1	7
ILMN_1248811	2.91647	ILMN_1248811	73.1278	213.275	Ctla2b					0	CTLA2B	ILMN_194894	CTLA2B
ILMN_2661576	2.98621	ILMN_2661576	768.358	2294.48	Bicc1	jcpk; MGC124370; bpk; Bic-C	NM_031397.2			0	BICC1	ILMN_215610	BICC1	83675	118130749	NP_113574.1	10
ILMN_2508595	2.91264	ILMN_2508595	71.6694	208.747	Zfp35		NM_011755.1			0	ZFP35	ILMN_194676	ZFP35		6756056
ILMN_1239448	2.85874	ILMN_1239448	1059.19	3027.97	Manbal		XM_130628.2			0	MANBAL	ILMN_212657	MANBAL		28488210
ILMN_2653881	2.84916	ILMN_2653881	120.383	342.992	0610009K11Rik	AV000801	NM_026689.3			0	0610009K11RIK	ILMN_214956	0610009K11RIK	68350	40548428	NP_080965.2	4
ILMN_3161105	2.99937	ILMN_3161105	252.525	757.417	AI450948	Gm1185	NM_001033476.1			0	AI450948	ILMN_254174	AI450948	382643	85702000	NP_001028648.1	12
ILMN_3128535	2.8554	ILMN_3128535	224.381	640.697	Samd4	1700111L17Rik; Smaug; 4933436G17Rik; 1700024G08Rik	NM_001037221.1			0	SAMD4	ILMN_237519	SAMD4	74480	82617645	NP_001032298.1	14
ILMN_1231096	2.84551	ILMN_1231096	122.917	349.761	2310036D22Rik		NM_027992			0	2310036D22RIK	ILMN_193213	2310036D22RIK		21624614
ILMN_2773540	2.86144	ILMN_2773540	646.022	1848.56	Thap4		NM_025920			0	THAP4	ILMN_217000	THAP4		40254504
ILMN_3150536	2.79904	ILMN_3150536	283.111	792.439	1200015F23Rik	RP23-15I21.5; AI131757	NM_001033136.2			0	1200015F23RIK	ILMN_227871	1200015F23RIK	67809	118131146	NP_001028308.1	2
ILMN_2638958	2.81437	ILMN_2638958	214.261	603.011	Cacybp		NM_009786			0	CACYBP	ILMN_194476	CACYBP		33468884
ILMN_2984332	2.92282	ILMN_2984332	78.0278	228.061	Hal	his; Hsd; histidase	NM_010401.3			0	HAL	ILMN_221901	HAL	15109	31981709	NP_034531.1	10
ILMN_1236010	2.90055	ILMN_1236010	232.525	674.45	scl0003799.1_2		AK076154.1			0	SCL0003799.1_2	ILMN_186828	SCL0003799.1_2		26096645
ILMN_2513570	2.81018	ILMN_2513570	190.061	534.106	AW123240					0	AW123240	ILMN_195216	AW123240
ILMN_2746483	2.79902	ILMN_2746483	116.058	324.85	9430077D24Rik		XM_135109.4			0	9430077D24RIK	ILMN_196533	9430077D24RIK		38090091
ILMN_2416628	2.79278	ILMN_2416628	103.044	287.781	Pscd4		NM_028195			0	PSCD4	ILMN_184194	PSCD4		29293804
ILMN_1228320	2.84195	ILMN_1228320	419.758	1192.93	Pfc		XM_135820.3			0	PFC	ILMN_220109	PFC		38086041
ILMN_1228033	2.83092	ILMN_1228033	140.764	398.492	Gstcd	4933434L15Rik; MGC74393	NM_026231.2			0	GSTCD	ILMN_208731	GSTCD	67553	55926230	NP_080507.2	3
ILMN_1244797	2.71278	ILMN_1244797	263.925	715.969	Dlg7	C86398; mKIAA0008; Hurp; C77459	NM_144553.1			0	DLG7	ILMN_214861	DLG7	218977	21362356	NP_653136.1	14
ILMN_1217254	2.72262	ILMN_1217254	67.9167	184.911	Atrnl1					0	ATRNL1	ILMN_186112	ATRNL1
ILMN_3162781	2.75345	ILMN_3162781	68.5917	188.864	LOC626391		NM_001039231.1			0	LOC626391	ILMN_229958	LOC626391	626391	85986628	NP_001034320.1	5
ILMN_2992709	2.74221	ILMN_2992709	81.2889	222.911	Trem2	Trem2a; Trem2b; Trem2c	NM_031254.2			0	TREM2	ILMN_192704	TREM2	83433	31981415	NP_112544.1	17
ILMN_2638354	2.70514	ILMN_2638354	142.242	384.783	Prdx2	Band-8; TPx-B; PrxII; TR; TSA; PRP; NkefB; TDX1; Tdpx1; Torin; AL022839; TPx	NM_011563.2			0	PRDX2	ILMN_213562	PRDX2	21672	31560538	NP_035693.2	8
ILMN_2645295	2.7136	ILMN_2645295	195.347	530.094	1110035L05Rik	1110035L05Rik	NM_026125.1			0	1110035L05RIK	ILMN_214190	1110035L05RIK	67389	13385631	NP_080401.1	4
ILMN_2673332	2.64999	ILMN_2673332	70.6333	187.178	9530051K01Rik		XM_485965			0	9530051K01RIK	ILMN_216623	9530051K01RIK		51761717
ILMN_2476733	2.6356	ILMN_2476733	703.089	1853.06	1200016E24Rik		XM_489305			0	1200016E24RIK	ILMN_191167	1200016E24RIK		51828727
ILMN_2663130	2.67425	ILMN_2663130	99.9667	267.336	P2ry6		NM_183168			0	P2RY6	ILMN_194028	P2RY6		34147202
ILMN_2620089	2.59247	ILMN_2620089	62.975	163.261	Peo1		NM_153796			0	PEO1	ILMN_211848	PEO1		48976074
ILMN_1238167	2.62682	ILMN_1238167	1367.83	3593.05	Pop4		NM_025390			0	POP4	ILMN_193712	POP4		27228966
ILMN_2594103	2.56947	ILMN_2594103	8624.54	22160.5	Rps3		NM_012052.1			0	RPS3	ILMN_209260	RPS3		6755371
ILMN_2743013	2.62409	ILMN_2743013	77.2417	202.689	Ncf4	AI451400; p40phox	NM_008677.1			0	NCF4	ILMN_221982	NCF4	17972	6679021	NP_032703.1	15
ILMN_2662990	2.53994	ILMN_2662990	145.747	370.189	4931440N07Rik	XRG8; MGC67219; AI597014; Gm1031; 4931440N07Rik; RP23-442A20.2	NM_201368.1			0	4931440N07RIK	ILMN_215735	4931440N07RIK	381560	41235769	NP_958756.1	4
ILMN_2754515	2.53909	ILMN_2754515	111.031	281.917	BC059177		NM_198248			0	BC059177	ILMN_190476	BC059177		38016186
ILMN_2590950	2.55421	ILMN_2590950	104.528	266.986	Agtrap		NM_009642.3			0	AGTRAP	ILMN_208935	AGTRAP		34328440
ILMN_1229670	2.51233	ILMN_1229670	98.2167	246.753	2810012D02Rik					0	2810012D02RIK	ILMN_191858	2810012D02RIK
ILMN_2918882	2.48507	ILMN_2918882	76.0944	189.1	Gpnmb	ipd; Dchil	NM_053110.2			0	GPNMB	ILMN_211323	GPNMB	93695	31542906	NP_444340.2	6
ILMN_2852533	2.49294	ILMN_2852533	108.606	270.747	Ahcy	AL024110; MGC118063; SAHH; CuBP; AA987153	NM_016661.2			0	AHCY	ILMN_259614	AHCY	269378	61098091	NP_057870.2	2
ILMN_2658392	2.45054	ILMN_2658392	91.7972	224.953	Atp2c1	SPCA; AW061228; D930003G21Rik; HHD; pmr1; ATP2C1A; 1700121J11Rik; MGC58010; BCPM	NM_175025.2			0	ATP2C1	ILMN_211584	ATP2C1	235574	33186871	NP_778190.2	9
ILMN_1253773	2.44473	ILMN_1253773	111.683	273.036	Nudt6		NM_153561.1			0	NUDT6	ILMN_210970	NUDT6		23956339
ILMN_1233129	2.46977	ILMN_1233129	186.147	459.742	Zfp297	AI265210; AI415166; Zfp297; 1110008J20Rik; Bing1	NM_020625.2			0	ZFP297	ILMN_190228	ZFP297	81630	31560784	NP_065650.1	17
ILMN_2634235	2.44196	ILMN_2634235	86.3333	210.822	E430025L02Rik		NM_146069			0	E430025L02RIK	ILMN_213157	E430025L02RIK		31542582
ILMN_1239430	2.5101	ILMN_1239430	106.717	267.869	Mrc1	CD206; AW259686	NM_008625.1			0	MRC1	ILMN_210803	MRC1	17533	6678931	NP_032651.1	2
ILMN_1212907	2.40113	ILMN_1212907	234.022	561.917	D430039N05Rik		NM_175514			0	D430039N05RIK	ILMN_185549	D430039N05RIK		28202058
ILMN_2722129	2.38439	ILMN_2722129	135.769	323.728	Hps1		NM_019424.1			0	HPS1	ILMN_220445	HPS1		9506572
ILMN_1226240	2.39722	ILMN_1226240	66.0778	158.403	Nphp1		NM_016902.1			0	NPHP1	ILMN_218690	NPHP1	53885	8393844	NP_058598.1	2
ILMN_1241825	2.40223	ILMN_1241825	597.431	1435.16	Lor		NM_008508.1			0	LOR	ILMN_218790	LOR		6678707
ILMN_2628567	2.38006	ILMN_2628567	785.244	1868.93	Phlda3	Tih1	NM_013750.1			0	PHLDA3	ILMN_212624	PHLDA3	27280	7305376	NP_038778.1	1
ILMN_1246861	2.37155	ILMN_1246861	92.0167	218.222	Ctss		NM_021281.1			0	CTSS	ILMN_220433	CTSS	13040	10946581	NP_067256.1	3
ILMN_1228657	2.43227	ILMN_1228657	98.2528	238.978	Fcgr2b		NM_010187.1			0	FCGR2B	ILMN_214428	FCGR2B		6857782
ILMN_1254622	2.36741	ILMN_1254622	1565.11	3705.26	Pcp4l1		XM_484933			0	PCP4L1	ILMN_213857	PCP4L1		51705368
ILMN_2661340	2.39656	ILMN_2661340	177.022	424.244	Slco4a1	MGC28799; Slc21a12; MGC28824; OATP-E	NM_148933.1			0	SLCO4A1	ILMN_211312	SLCO4A1	108115	22507334	NP_683735.1	2
ILMN_1224619	2.34782	ILMN_1224619	141.925	333.214	Siat4a		NM_009177			0	SIAT4A	ILMN_210811	SIAT4A		54262157
ILMN_2982985	2.3225	ILMN_2982985	455.361	1057.58	2410042D21Rik	AA166487; AI467442; AA473307	NM_024254.2			0	2410042D21RIK	ILMN_221944	2410042D21RIK	72425	31560075	NP_077216.1	2
ILMN_2650578	2.30945	ILMN_2650578	62.2528	143.769	1600002H07Rik		XM_128548.3			0	1600002H07RIK	ILMN_214668	1600002H07RIK		38082067
ILMN_2493815	2.32481	ILMN_2493815	156.508	363.853	Gtf3a					0	GTF3A	ILMN_193068	GTF3A
ILMN_2522884	2.32302	ILMN_2522884	605.28	1406.08	9930105H17Rik					0	9930105H17RIK	ILMN_196238	9930105H17RIK
ILMN_2747480	2.32515	ILMN_2747480	510.939	1188.01	Srpr	1300011P19Rik	NM_026130.1			0	SRPR	ILMN_220427	SRPR	67398	27229035	NP_080406.1	9
ILMN_2822850	2.28873	ILMN_2822850	1577.71	3610.95	Serpinh1	Serpinh2; Hsp47; colligin; BERF-1; gp46; J6; Cbp2; Cbp1	NM_009825.1			0	SERPINH1	ILMN_260096	SERPINH1	12406	6753303	NP_033955.1	7
ILMN_1223318	2.23862	ILMN_1223318	142.611	319.253	4833420G17Rik	C85193; 2210017J06Rik; AW107518; 5730533D17Rik	NM_026127.3			0	4833420G17RIK	ILMN_218600	4833420G17RIK	67392	40254364	NP_080403.3	13
ILMN_2770715	2.24943	ILMN_2770715	76.7194	172.575	Ring1		NM_009066			0	RING1	ILMN_223865	RING1		31982045
ILMN_1258136	2.23996	ILMN_1258136	330.406	740.095	A430106J12Rik		NM_176841			0	A430106J12RIK	ILMN_193145	A430106J12RIK		31341153
ILMN_2767605	2.23821	ILMN_2767605	80.0417	179.15	Lmo2	Rbtn2; Rhom-2; Rbtn-2; Ttg2	NM_008505.3			0	LMO2	ILMN_223680	LMO2	16909	40254347	NP_032531.1	2
ILMN_3105205	2.20739	ILMN_3105205	466.722	1030.24	2210010A19Rik	2210010A19Rik; AA415817; MGC8182; Kiaa0251-hp	NM_001039533.1			0	2210010A19RIK	ILMN_225698	2210010A19RIK	94184	88758583	NP_001034622.1	16
ILMN_1254563	2.20851	ILMN_1254563	76.0306	167.914	Copb1		NM_033370			0	COPB1	ILMN_223964	COPB1		31981448
ILMN_2487046	2.21336	ILMN_2487046	88.3111	195.464	1810006K23Rik					0	1810006K23RIK	ILMN_192324	1810006K23RIK
ILMN_2775547	2.2063	ILMN_2775547	117.55	259.35	Spag9		NM_027569.1			0	SPAG9	ILMN_209773	SPAG9		25014085		11
ILMN_2987709	2.22365	ILMN_2987709	79.8111	177.472	Slc15a3	Ci1; cI-1	NM_023044.1			0	SLC15A3	ILMN_219367	SLC15A3	65221	12746419	NP_075531.1	19
ILMN_2946616	2.17752	ILMN_2946616	17808.2	38777.8	Rps2	MGC118038; Llrep3; MGC118037	NM_008503.2			0	RPS2	ILMN_220094	RPS2	16898	18087804	NP_032529.2	17
ILMN_1241437	2.1786	ILMN_1241437	78.3889	170.778	Gsta3		NM_010356.2			0	GSTA3	ILMN_217245	GSTA3		31981723		1
ILMN_2441921	2.21108	ILMN_2441921	105.633	233.564	Trim56	A130009K11Rik; Gm452; RNF109; MGC37358	NM_201373.1			0	TRIM56	ILMN_187187	TRIM56	384309	41235778	NP_958761.1	5
ILMN_1258931	2.16944	ILMN_1258931	91.3306	198.136	Exosc10	PM-Scl; Pmscl2; PM/Scl-100; RRP6; p4; p2; p3	NM_016699.1			0	EXOSC10	ILMN_217421	EXOSC10	50912	7710081	NP_057908.1	4
ILMN_3112334	2.20293	ILMN_3112334	74.7111	164.583	Pitpnm3	AI848332; A330068P14Rik; Gm880	NM_001024927.2			0	PITPNM3	ILMN_256495	PITPNM3	327958	126032351	NP_001020098.1	11
ILMN_1253600	2.16209	ILMN_1253600	166.747	360.522	2300002D11Rik		XM_149530			0	2300002D11RIK	ILMN_193896	2300002D11RIK		38078874
ILMN_2696171	2.18881	ILMN_2696171	106.131	232.3	D830014E11Rik		NM_177251.2			0	D830014E11RIK	ILMN_218463	D830014E11RIK	320751	31343173	NP_796225.1	5
ILMN_3114114	2.09226	ILMN_3114114	715.681	1497.39	BC003479	MGC6908; C80074; BC003479; C79874	NM_145428.1			0	BC003479	ILMN_222140	BC003479	216820	21703853	NP_663403.1	11
ILMN_2958382	2.10381	ILMN_2958382	107.511	226.183	Chd1	AI851787; AW555109; MGC141554; 4930525N21Rik	NM_007690.1			0	CHD1	ILMN_220074	CHD1	12648	6680927	NP_031716.1	17
ILMN_3146018	2.16265	ILMN_3146018	111.383	240.883	Ccl27	mILC; ILC; PESKY; Ccl27b; Scya27b; Scya27; CTACK; MGC130150; ESkine; CTAK; ALP; Scya27a; Ccl27a; AW558992	NM_001048179.1			0	CCL27	ILMN_229687	CCL27	20301	114431221	NP_001041644.1	4
ILMN_2693691	2.09584	ILMN_2693691	80.9528	169.664	Gtlf3a		NM_025293.1			0	GTLF3A	ILMN_218262	GTLF3A		13384643
ILMN_1253813	2.10958	ILMN_1253813	83.4722	176.092	Hemp1	4930568P13Rik; Hemp1; AI463083	NM_153505.2			0	HEMP1	ILMN_220410	HEMP1	105855	31541978	NP_705725.1	15
ILMN_3160750	2.10169	ILMN_3160750	74.6833	156.961	AA467197	RP23-101F14.3; Nmes1; MGC58382	NM_001004174.1			0	AA467197	ILMN_236731	AA467197	433470	51921340	NP_001004174.1	2
ILMN_2788260	2.05635	ILMN_2788260	131.022	269.428	Ncbp2	C79367; 20kDa; AI843301; AA536802; 5930413E18Rik	NM_026554.2			0	NCBP2	ILMN_217725	NCBP2	68092	31560153	NP_080830.1	16
ILMN_2636403	2.09175	ILMN_2636403	182.283	381.292	Axud1		NM_153287.2			0	AXUD1	ILMN_213373	AXUD1		31542165
ILMN_2967455	2.07653	ILMN_2967455	123.306	256.047	Ppp1r13b	p85; AW545810; AI449786; Tp53bp2; ASPP1; Trp53bp2	NM_011625.1			0	PPP1R13B	ILMN_218358	PPP1R13B	21981	45592935	NP_035755.1	12
ILMN_2910295	2.07161	ILMN_2910295	195.197	404.372	Crim1	AU015004	NM_015800.2			0	CRIM1	ILMN_225306	CRIM1	50766	118131067	NP_056615.1	17
ILMN_2543433	2.06695	ILMN_2543433	84.2222	174.083	1110030C22Rik		AK003970			0	1110030C22RIK	ILMN_201643	1110030C22RIK
ILMN_2710819	2.04998	ILMN_2710819	174.639	358.006	Csf1r		NM_007779.1			0	CSF1R	ILMN_219583	CSF1R		6681044
ILMN_2660555	2.06056	ILMN_2660555	72.2389	148.853	Bcl2a1d		NM_007536			0	BCL2A1D	ILMN_215521	BCL2A1D		6671629
ILMN_2459388	1.99993	ILMN_2459388	121.325	242.642	BC055368		NM_183017			0	BC055368	ILMN_189220	BC055368		33942090
ILMN_1217117	2.01456	ILMN_1217117	280.678	565.442	Cdon		AK040711			0	CDON	ILMN_203979	CDON
ILMN_2681913	1.98334	ILMN_2681913	7504.18	14883.3	2300002G24Rik		XM_149339.1			0	2300002G24RIK	ILMN_217327	2300002G24RIK		20874155
ILMN_2999762	-2.03195	ILMN_2999762	4119.81	2027.52	Fmod	AU041740; SLRR2E; AI131919	NM_021355.2			0	FMOD	ILMN_215659	FMOD	14264	31981128	NP_067330.1	1
ILMN_2958099	-1.98664	ILMN_2958099	762.744	383.936	Adssl1	Adss1; AI528595; Adss	NM_007421.1			0	ADSSL1	ILMN_210075	ADSSL1	11565	6671518	NP_031447.1	12
ILMN_2883016	-1.99905	ILMN_2883016	2285.42	1143.26	Nav1	POMFIL3; unc53H1; 9530089B19; C230080M11Rik; steerin-1; 9930003A20Rik; mKIAA1151	NM_173437.1			0	NAV1	ILMN_240423	NAV1	215690	28077104	NP_775613.1	1
ILMN_1224204	-2.01125	ILMN_1224204	275.597	137.028	Gzme		NM_010373.2			0	GZME	ILMN_213979	GZME		31982792
ILMN_2913166	-1.993	ILMN_2913166	441.3	221.425	Serping1	C1nh; C1INH	NM_009776.1			0	SERPING1	ILMN_256713	SERPING1	12258	6753217	NP_033906.1	2
ILMN_1247603	-2.02373	ILMN_1247603	658.039	325.161	C530043G21Rik		NM_145413.2			0	C530043G21RIK	ILMN_219370	C530043G21RIK		31981770
ILMN_1230152	-2.03905	ILMN_1230152	754.439	369.994	Adamts4		NM_172845.1			0	ADAMTS4	ILMN_214117	ADAMTS4		27370273
ILMN_2584709	-2.02109	ILMN_2584709	178.092	88.1167	8030467N07Rik		AK078769			0	8030467N07RIK	ILMN_207056	8030467N07RIK
ILMN_1250195	-2.0148	ILMN_1250195	373.644	185.45	Ndrg1		NM_010884.1			0	NDRG1	ILMN_223174	NDRG1		6754809
ILMN_1260582	-2.00093	ILMN_1260582	1165.06	582.256	LOC280487		XM_203701.3			0	LOC280487	ILMN_207535	LOC280487		38083769
ILMN_2646166	-2.01828	ILMN_2646166	370.394	183.519	Ndrl		NM_008681			0	NDRL	ILMN_214267	NDRL		6679029
ILMN_1248999	-2.05652	ILMN_1248999	324.953	158.011	LOC380928		XM_354836.1			0	LOC380928	ILMN_197569	LOC380928		38076620
ILMN_1215252	-2.08813	ILMN_1215252	788.344	377.536	Bmp4		NM_007554.1			0	BMP4	ILMN_223427	BMP4		6680795
ILMN_2647873	-2.04205	ILMN_2647873	1978.7	968.975	Nav1		NM_173437			0	NAV1	ILMN_194447	NAV1		28077104
ILMN_2603054	-2.13145	ILMN_2603054	435.011	204.092	Itga11	4732459H24Rik	NM_176922.4			0	ITGA11	ILMN_210182	ITGA11	319480	40254394	NP_795896.3	9
ILMN_1230375	-2.11015	ILMN_1230375	678.561	321.569	LOC383125		XM_356890.1			0	LOC383125	ILMN_200027	LOC383125		38079905
ILMN_1250922	-2.09746	ILMN_1250922	347.625	165.736	AA415817		NM_053181.1			0	AA415817	ILMN_209525	AA415817		16716470
ILMN_2943387	-2.09296	ILMN_2943387	206.883	98.8472	Vip	MGC107202	NM_011702.1			0	VIP	ILMN_190087	VIP	22353	30794515	NP_035832.1	10
ILMN_1242356	-2.13241	ILMN_1242356	183.144	85.8861	2010205O06Rik					0	2010205O06RIK	ILMN_184973	2010205O06RIK
ILMN_3158499	-2.14906	ILMN_3158499	1072.66	499.128	Mdk	MK; Mek	NM_001012336.1			0	MDK	ILMN_225966	MDK	17242	59894787	NP_001012336.1	2
ILMN_1255776	-2.14651	ILMN_1255776	904.961	421.597	BC017643	MGC37062; MGC37382; MGC28978	NM_144832.1			0	BC017643	ILMN_222567	BC017643	217370	21450218	NP_659081.1	11
ILMN_2644175	-2.12879	ILMN_2644175	886.617	416.489	P4ha3		NM_177161			0	P4HA3	ILMN_191755	P4HA3		37674233
ILMN_1237963	-2.12407	ILMN_1237963	482.022	226.933	Alg8		NM_199035			0	ALG8	ILMN_209477	ALG8		39841066
ILMN_1226541	-2.17964	ILMN_1226541	172.9	79.325	5430417J04Rik		AK030671			0	5430417J04RIK	ILMN_204646	5430417J04RIK
ILMN_2480498	-2.1752	ILMN_2480498	795.917	365.906	9430076M13					0	9430076M13	ILMN_191598	9430076M13
ILMN_3026557	-2.24204	ILMN_3026557	675.489	301.283	Rbpms	2010300K22Rik; 2700019M19Rik; hermes; AU017537	NM_001042675.1			0	RBPMS	ILMN_246368	RBPMS	19663	111185958	NP_001036140.1	8
ILMN_1244081	-2.18022	ILMN_1244081	3248.86	1490.15	Rgs4	AA004315; AA597169; ESTM50; ESTM48	NM_009062.2			0	RGS4	ILMN_209130	RGS4	19736	31543587	NP_033088.2	1
ILMN_1245850	-2.20241	ILMN_1245850	294.425	133.683	4933427D14Rik		NM_028963.1			0	4933427D14RIK	ILMN_220964	4933427D14RIK		33859727
ILMN_2832979	-2.19269	ILMN_2832979	524.053	239	Gpc3	OCI-5	NM_016697.2			0	GPC3	ILMN_220269	GPC3	14734	31980679	NP_057906.2	X
ILMN_2691951	-2.20219	ILMN_2691951	2052.91	932.211	Polydom		NM_022814.1			0	POLYDOM	ILMN_218126	POLYDOM		12738841
ILMN_2938154	-2.21064	ILMN_2938154	164.422	74.3778	Sgca	59kDa; Asg; 50DAG; adhalin	NM_009161.1			0	SGCA	ILMN_211934	SGCA	20391	6677922	NP_033187.1	11
ILMN_1228093	-2.20917	ILMN_1228093	240.567	108.894	3110043J09Rik		NM_028455			0	3110043J09RIK	ILMN_189668	3110043J09RIK		21312154
ILMN_2607377	-2.28397	ILMN_2607377	856.133	374.844	Itm2a		NM_008409.1			0	ITM2A	ILMN_208858	ITM2A		6680499
ILMN_1225123	-2.21715	ILMN_1225123	459.694	207.336	2610524H06Rik		NM_181075.2			0	2610524H06RIK	ILMN_215581	2610524H06RIK		31343492
ILMN_2667352	-2.22061	ILMN_2667352	6714	3023.49	Glo1	AW550643; GLY1; Glo-1r; Qglo; Glo-1s; Glo1-s; 1110008E19Rik; 2510049H23Rik; Glo-1; Glo1-r; 0610009E22Rik	NM_025374.2			0	GLO1	ILMN_216100	GLO1	109801	31981281	NP_079650.2	17
ILMN_3132588	-2.24481	ILMN_3132588	234.308	104.378	D930038M13Rik		NM_178790.2			0	D930038M13RIK	ILMN_212813	D930038M13RIK		31341860		16
ILMN_2719973	-2.21778	ILMN_2719973	373.117	168.239	Gpc3	OCI-5	NM_016697.2			0	GPC3	ILMN_220269	GPC3	14734	31980679	NP_057906.2	X
ILMN_2793522	-2.15081	ILMN_2793522	260.589	121.158	Tnfrsf19	Tnfrsf20; Troy; TAJ; TRADE; TAJ-ALPHA; AL023044; AW123854	NM_013869.3			0	TNFRSF19	ILMN_188221	TNFRSF19	29820	31981427	NP_038897.3	14
ILMN_1226182	-2.20345	ILMN_1226182	221.214	100.394	G430005B15Rik		AK089927			0	G430005B15RIK	ILMN_207399	G430005B15RIK
ILMN_1235932	-2.19992	ILMN_1235932	1640.09	745.522	Pdgfra	AI115593; CD140a; Pdgfr-2	NM_011058.1			0	PDGFRA	ILMN_212227	PDGFRA	18595	6755011	NP_035188.1	5
ILMN_2630772	-2.27746	ILMN_2630772	274.908	120.708	Tceal5		NM_177919			0	TCEAL5	ILMN_212824	TCEAL5		46559433
ILMN_1259982	-2.26129	ILMN_1259982	210.225	92.9667	Aqp5		NM_009701.4			0	AQP5	ILMN_217154	AQP5	11830	117940061	NP_033831.1	15
ILMN_2634317	-2.24668	ILMN_2634317	244.314	108.744	Slc1a3	MGluT1; B430115D02Rik; Eaat1; GluT-1; GLAST; GLAST-1; AI504299; Gmt1; GLU-T	NM_148938.2			0	SLC1A3	ILMN_213165	SLC1A3	20512	40254195	NP_683740.1	15
ILMN_3153010	-2.30012	ILMN_3153010	359.783	156.419	Slitrk5	2610019D03Rik	NM_198865.1			0	SLITRK5	ILMN_230397	SLITRK5	75409	56699417	NP_942565.1	14
ILMN_2445166	-2.29721	ILMN_2445166	800.981	348.675	Vdr	Nr1i1	NM_009504.2			0	VDR	ILMN_187559	VDR	22337	31543943	NP_033530.2	15
ILMN_1214602	-2.29906	ILMN_1214602	360.333	156.731	Sfrp2	Sdf5; AI851596	NM_009144.1			0	SFRP2	ILMN_220619	SFRP2	20319	6677894	NP_033170.1	3
ILMN_2606295	-2.2436	ILMN_2606295	540.72	241.006	Gch1		NM_008102.2			0	GCH1	ILMN_210506	GCH1		31542888
ILMN_1248215	-2.31368	ILMN_1248215	165.056	71.3389	Sgca	59kDa; Asg; 50DAG; adhalin	NM_009161.1			0	SGCA	ILMN_211934	SGCA	20391	6677922	NP_033187.1	11
ILMN_1213736	-2.27232	ILMN_1213736	696.706	306.606	6330406I15Rik	MGC143803; MGC143804	NM_027519.1			0	6330406I15RIK	ILMN_213942	6330406I15RIK	70717	27734077	NP_081795.1	5
ILMN_2592953	-2.32417	ILMN_2592953	261.275	112.417	Sgne1		NM_009162.2			0	SGNE1	ILMN_209144	SGNE1		31982001
ILMN_1226274	-2.38536	ILMN_1226274	404.2	169.45	6030410K14Rik		NM_183221.1			0	6030410K14RIK	ILMN_211325	6030410K14RIK		34147303
ILMN_2776278	-2.30202	ILMN_2776278	6950.41	3019.27	Ly6e		NM_008529			0	LY6E	ILMN_224189	LY6E		31982210
ILMN_2889641	-2.44847	ILMN_2889641	195.225	79.7333	Wnt4	MGC123964; Wnt-4	NM_009523.1			0	WNT4	ILMN_195108	WNT4	22417	6678594	NP_033549.1	4
ILMN_1217890	-2.41558	ILMN_1217890	1268.31	525.056	Prkca	Pkca	NM_011101.1			0	PRKCA	ILMN_223295	PRKCA	18750	6755077	NP_035231.1	11
ILMN_2642517	-2.38731	ILMN_2642517	570.528	238.983	6330406I15Rik	MGC143803; MGC143804	NM_027519.1			0	6330406I15RIK	ILMN_213942	6330406I15RIK	70717	27734077	NP_081795.1	5
ILMN_2638349	-2.43969	ILMN_2638349	1333.09	546.419	Papss2		NM_011864			0	PAPSS2	ILMN_184209	PAPSS2		6754983
ILMN_2674351	-2.41968	ILMN_2674351	1379.74	570.217	Ednra		NM_010332			0	EDNRA	ILMN_189985	EDNRA		45383739
ILMN_1233020	-2.41872	ILMN_1233020	454.611	187.956	A230065J02Rik					0	A230065J02RIK	ILMN_194159	A230065J02RIK
ILMN_1227587	-2.47587	ILMN_1227587	182.1	73.55	A230057G18Rik		XM_489103			0	A230057G18RIK	ILMN_186103	A230057G18RIK		51711414
ILMN_1254526	-2.48407	ILMN_1254526	234.917	94.5694	Bmp2k		NM_080708			0	BMP2K	ILMN_184632	BMP2K		18129621
ILMN_1227948	-2.52545	ILMN_1227948	651.594	258.011	G430064E20Rik		AK090020			0	G430064E20RIK	ILMN_207403	G430064E20RIK
ILMN_2842060	-2.53888	ILMN_2842060	213.858	84.2333	Bmp2k	AV128808; AA673486; BIKE; 4933417M22Rik	NM_080708.1			0	BMP2K	ILMN_254819	BMP2K	140780	18129621	NP_542439.1	5
ILMN_2896601	-2.52699	ILMN_2896601	545.717	215.956	Icam1	Icam-1; MGC6195; Ly-47; MALA-2; CD54	NM_010493.2			0	ICAM1	ILMN_221313	ICAM1	15894	30172560	NP_034623.1	9
ILMN_1229379	-2.54295	ILMN_1229379	382.008	150.222	Syt13	AI549909; mKIAA1427; 5730409J20Rik	NM_030725.2			0	SYT13	ILMN_214289	SYT13	80976	31543794	NP_109650.1	2
ILMN_3072427	-2.62323	ILMN_3072427	329.617	125.653	Il1rn	F630041P17Rik; IL-1ra	NM_031167.3			0	IL1RN	ILMN_218418	IL1RN	16181	31560856	NP_112444.1	2
ILMN_2760800	-2.5458	ILMN_2760800	2729.26	1072.06	Cxcl14		NM_019568.1			0	CXCL14	ILMN_215433	CXCL14		9625003
ILMN_2719507	-2.66924	ILMN_2719507	377.861	141.561	Rab6		BC019118			0	RAB6	ILMN_220236	RAB6		17512289
ILMN_1216661	-2.59584	ILMN_1216661	6472.96	2493.58	Col6a2	Col6a-2; MGC36205	NM_146007.1			0	COL6A2	ILMN_216544	COL6A2	12834	22203746	NP_666119.1	10
ILMN_2810539	-2.68177	ILMN_2810539	340.242	126.872	EG630499		NM_001081015.1			0	EG630499	ILMN_244752	EG630499	630499	124486607	NP_001074484.1	17
ILMN_1240127	-2.70147	ILMN_1240127	176.714	65.4139	A130091L04Rik		AK038273			0	A130091L04RIK	ILMN_204865	A130091L04RIK
ILMN_1253304	-2.74863	ILMN_1253304	1533.55	557.933	Stmn2		NM_025285.1			0	STMN2	ILMN_210469	STMN2		13384629
ILMN_2802687	-2.68257	ILMN_2802687	896.306	334.122	Col5a2	D230017N05; 1110014L14Rik	NM_007737.2			0	COL5A2	ILMN_236522	COL5A2	12832	86613789	NP_031763.2	1
ILMN_1244809	-2.66413	ILMN_1244809	1188.59	446.144	Igsf10		XM_143254			0	IGSF10	ILMN_184829	IGSF10		51708101
ILMN_2898886	-2.78607	ILMN_2898886	477.781	171.489	OTTMUSG00000010673		NM_001014397.1			0	OTTMUSG00000010673	ILMN_228043	OTTMUSG00000010673	433804	85701491	NP_001014419.1	4
ILMN_1235435	-2.86442	ILMN_1235435	267.856	93.5111	LOC235979		XM_142547.2			0	LOC235979	ILMN_199087	LOC235979		38090853
ILMN_2775937	-2.73287	ILMN_2775937	2546.77	931.905	Plat		NM_008872			0	PLAT	ILMN_220503	PLAT		6679374
ILMN_3115472	-2.698	ILMN_3115472	582.761	215.997	Aqp5		NM_009701.4			0	AQP5	ILMN_217154	AQP5	11830	117940061	NP_033831.1	15
ILMN_2674966	-2.82007	ILMN_2674966	2555.62	906.228	Igsf10		XM_143254			0	IGSF10	ILMN_184829	IGSF10		51708101
ILMN_2692733	-2.98173	ILMN_2692733	521.372	174.856	B930062P21Rik	B930062P21Rik	NM_178789.2			0	B930062P21RIK	ILMN_218190	B930062P21RIK	320709	31341859	NP_848904.1	15
ILMN_1242802	-2.98741	ILMN_1242802	1279.54	428.311	Rab6	AA419671; 2610028L11Rik	NM_024287.2			0	RAB6	ILMN_216580	RAB6	19346	31543570	NP_077249.1	7
ILMN_1219169	-2.97392	ILMN_1219169	2824.43	949.733	Gfer		NM_023040.2			0	GFER	ILMN_217434	GFER		46909574
ILMN_1252689	-3.0108	ILMN_1252689	788.922	262.031	2010106G01Rik	C130089K23Rik; Sppl2A	NM_023220.1			0	2010106G01RIK	ILMN_220370	2010106G01RIK	66552	12963584	NP_075709.1	2
ILMN_2534207	-3.04459	ILMN_2534207	281.294	92.3917	LOC380706		XM_354621.1			0	LOC380706	ILMN_199145	LOC380706		38091453
ILMN_2688966	-3.21186	ILMN_2688966	890.889	277.375	Col8a2		NM_199473			0	COL8A2	ILMN_194147	COL8A2		41054949
ILMN_2744603	-3.12209	ILMN_2744603	440.986	141.247	2010323F13Rik		NM_177157.2			0	2010323F13RIK	ILMN_215064	2010323F13RIK		31342937
ILMN_2757617	-3.10974	ILMN_2757617	4992.54	1605.45	Il1rl1	T1/ST2; Fit-1; St2-rs1; St2; Ly84; DER4; T1; ST2L	NM_010743.1			0	IL1RL1	ILMN_215312	IL1RL1	17082	7106346	NP_034873.1	1
ILMN_3155190	-3.13462	ILMN_3155190	384.653	122.711	Stk35		NM_183262.1			0	STK35	ILMN_220535	STK35		34304043		2
ILMN_2703563	-3.0983	ILMN_2703563	441.008	142.339	Stac2	24b2/STAC2; MGC38869; AW240854; 24b2	NM_146028.2			0	STAC2	ILMN_219051	STAC2	217154	27753963	NP_666140.1	11
ILMN_2625940	-3.19507	ILMN_2625940	1474.52	461.497	Neurl		NM_021360			0	NEURL	ILMN_212397	NEURL		40254531
ILMN_2645816	-3.17182	ILMN_2645816	808.392	254.867	Cpxm1	Cpx1; Cpx-1; Cpxm; AA986902	NM_019696.1			0	CPXM1	ILMN_214237	CPXM1	56264	9789916	NP_062670.1	2
ILMN_1223159	-3.38578	ILMN_1223159	1155.11	341.164	A930025J12Rik		NM_173734			0	A930025J12RIK	ILMN_223945	A930025J12RIK		31343465
ILMN_1246153	-3.501	ILMN_1246153	256.983	73.4028	Erdr1	edr; MGC5764	NM_133362.1			0	ERDR1	ILMN_221931	ERDR1	170942	19111169	NP_579940.1
ILMN_2747959	-3.4532	ILMN_2747959	5408.48	1566.23	Dcn		NM_007833.1			0	DCN	ILMN_209495	DCN		6681142
ILMN_2596346	-3.55101	ILMN_2596346	1347.84	379.567	Dcn		NM_007833.1			0	DCN	ILMN_209495	DCN		6681142
ILMN_2614351	-3.62096	ILMN_2614351	384.536	106.197	Serhl	AU019786; 0610008B10Rik; 1110019M09Rik	NM_023475.2			0	SERHL	ILMN_211291	SERHL	68607	24475681	NP_075964.1	15
ILMN_2609897	-3.86143	ILMN_2609897	801.483	207.561	Prss35	6030424L22Rik; P3D9	NM_178738.1			0	PRSS35	ILMN_210857	PRSS35	244954	30520182	NP_848853.1	9
ILMN_2460102	-3.9504	ILMN_2460102	277.208	70.1722	scl0001602.1_506		AK036186.1			0	SCL0001602.1_506	ILMN_189305	SCL0001602.1_506		26085072
ILMN_2727980	-4.03008	ILMN_2727980	1294.29	321.158	AA415817		NM_053181.1			0	AA415817	ILMN_209525	AA415817		16716470
ILMN_2776242	-4.10108	ILMN_2776242	474.028	115.586	Ang2		NM_007449			0	ANG2	ILMN_224186	ANG2		6671546
ILMN_2773259	-4.78136	ILMN_2773259	3083.26	644.85	Lum		NM_008524			0	LUM	ILMN_224018	LUM		6678739
ILMN_3014753	-5.31081	ILMN_3014753	401.925	75.6806	Ifi202b	Ifi202; Ifi202a; Ifbip-1	NM_008327.1			0	IFI202B	ILMN_210704	IFI202B	26388	6680352	NP_032353.1	1
ILMN_2668333	-5.2327	ILMN_2668333	1430.18	273.317	Prg4		XM_355243.1			0	PRG4	ILMN_213879	PRG4		38073486
ILMN_1220063	-5.84217	ILMN_1220063	461.872	79.0583	LOC207695		XM_139845.1			0	LOC207695	ILMN_198156	LOC207695		20899653
ILMN_2737685	-5.84141	ILMN_2737685	1743.69	298.506	Mmp13	MMP-13; Mmp1; Clg	NM_008607.1			0	MMP13	ILMN_210384	MMP13	17386	6678895	NP_032633.1	9
ILMN_3001540	-5.49664	ILMN_3001540	4942.62	899.208	Lum	SLRR2D; Ldc	NM_008524.1			0	LUM	ILMN_257606	LUM	17022	6678739	NP_032550.1	10
ILMN_2496121	-6.34917	ILMN_2496121	645.217	101.622	2600001B17Rik		NM_172947			0	2600001B17RIK	ILMN_193322	2600001B17RIK		31711989
ILMN_2732482	-6.53473	ILMN_2732482	1747.08	267.353	Drbp1		NM_178090.2			0	DRBP1	ILMN_221206	DRBP1		31342549
ILMN_2969172	-7.3527	ILMN_2969172	552.392	75.1278	Tmem87a	A930025J12Rik	NM_173734.2			0	TMEM87A	ILMN_248802	TMEM87A	211499	31343465	NP_776095.1	2
ILMN_3085992	-11.3282	ILMN_3085992	869.253	76.7333	Ifi202b	Ifi202; Ifi202a; Ifbip-1	NM_008327.1			0	IFI202B	ILMN_210704	IFI202B	26388	6680352	NP_032353.1	1
ILMN_3163340	-16.461	ILMN_3163340	1998.87	121.431	Drbp1	Drbp1; G430095G15Rik; Drb1	NM_153405.2			0	DRBP1	ILMN_261578	DRBP1	241490	91064873	NP_700454.1	2
ILMN_2648661	-18.4116	ILMN_2648661	11071.4	601.325	Cap1		NM_007598.2			0	CAP1	ILMN_214505	CAP1	12331	31560729	NP_031624.1	4
ILMN_2998658	-17.0077	ILMN_2998658	2899.91	170.506	Erdr1	edr; MGC5764	NM_133362.1			0	ERDR1	ILMN_221931	ERDR1	170942	19111169	NP_579940.1
ILMN_2625197	-20.0963	ILMN_2625197	1627.13	80.9667	Ptprv	OST; OST-PTP; Esp; mOST-PTP	NM_007955.2			0	PTPRV	ILMN_212328	PTPRV	13924	34328114	NP_031981.2	1
ILMN_1214408	-20.1547	ILMN_1214408	27483.1	1363.61	LOC268393		XM_196027.3			0	LOC268393	ILMN_199173	LOC268393		38091589

## Sheet: Figure 1
A	WT			Phospho1-/-			B	WT	Phospho1-/-
0	0	0		0	0			26.8	15.8
21	13.5925	0.436		11.36	0.86			22.9	14.6
28	21.4825	0.751		18.54	0.661			22.1	15.4
35	23.505	0.621		21.8967	0.447			20.7	22.3
42	24.9275	0.592		23.46	0.567			22.8	20.7
49	26.65	0.511		24.5433	0.58			20.2	20.3
56	26.96	0.546		24.7933	0.619			21.8	22.5
63	29.8925	0.667		25.92	0.725			21.8	20
70	30.8725	0.715		26.2533	0.381			21.6	19.7
77	30.1175	1.844		27.5067	0.71			20.6	12.7
84	34.1475	1.141		27.2167	0.869			23.3	21.8
91	35.2025	1.006		27.7867	0.588			22.7	18.9
98	35.815	0.95		28.92	0.604			21.9	19.1
105	37.41	1.095		29.1967	0.877			21.7	17.1
112	38.5325	1.112		29.0567	0.668			20.3	18.9
119	39.6	0.895		30.4533	0.948			21.3	20.7
									20.3
C	WT	Phospho1-/-					D		WT								Phospho1-/-
	6.9	6.2						0	6.9	8.4	8	8.5	10.3	11.4	10.7	9.4	6.2	7.2	6.1	5.1	8.9	9	9.6
	8.4	7.2						15	25.1	13.8	18.4	17.8	15.5	18.9	22.2	15.6	12.1	16.1	12.8	12.9	17.9	13.9	13.3
	8	6.1						30	23.7	11.3	14.8	11.4	11.6	17.6	26.2	18.1	7.9	10.9	10.2	6.4	14.4	12.5	14.3
	8.5	5.1						60	13.1	10.7	9.7	10.4	10.1	13.7	15.4	14.4	7	9.7	9.8	6.9	11.2	8.8	10.4
	10.3	8.9						120	7.8	8.7	8.7	8	8.4	10.3	11.1	9.5	6.5	7.7	7.8	5.9	8.5	7.9	8.2
	11.4	9
	10.7	9.6
	9.4	6.7
	9.4	8.4
	9.1	7.9
	9.5	7.5
	9	9.3
	8.5	8
	11.4	7.7
	8.5	8.8
	10
E		WT								Phospho1-/-
	0	9.4	9.1	9.5	9	8.5	11.4	8.5	10	6.7	8.4	7.9	7.5	9.3	8	7.7	8.8			F		WT									Phospho1-/-
	15	10.2	8.9	8.9	9	8.8	10.6	6.9	4.9	4.4	8.5	7.2	6.5	8.4	7.3	4.7	9.3				iWAT	3.13433	4.19214	4.29864	4.34783	4.7807	5.09901				1.64557	2.05479	2.33766	3.04933	2.22222	3.00493	2.57778	2.6	3.70558
	30	10.2	8.5	9.2	8.2	9.2	11.9	5.7	5.2	5	9.3	6	5.8	6.2	5.7	5	9.9				gWAT	3.13433	4.19214	4.29864	4.34783	4.7807	5.09901				1.64557	2.05479	2.33766	3.04933	2.22222	3.00493	2.57778	2.6	3.70558
	60	9.2	7.8	9.6	8.5	7.2	9.5	3.6	5	4	8.9	6.38	7.2	7.8	6	5.7	7.3				mWAT	6.04478	4.9345	6.06335	4.58937	5.70176	4.45545				2.65823	2.87671	1.55844	5.11211	3.52657	3.15271	4.26667	4.95	2.38579
	120	8	7.7	7.8	8.8	9.9	9.4	4.4	6.9	3.8	7.3	7.6	8	7.5	6.8	6.9	6
G		WT									Phospho1-/-
	Liver	62.1269	64.6288	61.2217	63.7681	63.1579	64.3564				47.5316	34.3836	39.1559	60.0897	63.285	58.1281	60.4444	55.25	56.1421
	Brain	16.6791	19.1266	19.5928	20.1449	17.807	20.7921				26.3291	28.7671	27.2727	18.8341	20.773	22.463	13.8667	22	21.3198
	Lung	8.20895	9.56332	7.9638	9.03382	6.97368	9.90099				8.67089	7.94521	8.76623	9.41704	7.63285	7.38916	8.44444	9.15	7.91878
	Kidney	8.43284	9.0393	7.82805	8.50242	8.33333	9.20792				6.26582	7.26027	6.2987	8.07175	8.16425	8.27586	9.46667	6.35	7.66498
	Quad	7.61194	6.63755	5.88235	5.65217	5.39474	7.17822				5.18987	4.38356	4.54545	5.20179	5.55556	5.02463	6.26667	5.45	3.50254
	Pancreas	6.08209	5.37118	4.79638	5.36232	4.82456	6.93069				4.87342	5.54795	4.87013	5.69507	3.96135	5.66502	5.33333	5.35	5.38071
	Heart	5.8209	5.54585	5.38462	5.21739	6.09649	6.23762				5.82278	5.68493	5.58441	6.18834	6.61836	5.86207	5.2	6.6	5.22843
	Gonad	4.21642	3.62445	4.02715	4.34783	4.25439	4.85149				3.60759	3.63014	3.37662	3.76682	4.05797	3.84237	3.95556	4.45	4.48731
	Spleen	2.98508	2.62009	2.99095	3.42995	2.63158	2.57426				3.92405	5.27397	4.67532	3.13901	3.96135	2.75862	3.15556	4.9	3.50254
I	WT	Phospho1-/-			J		WT						Phospho1-/-
	0.141	0.149				Light	0.881846	0.885909	0.845113	0.927288	0.908491	0.925865	0.880883	0.90819	0.864343	0.8568	0.895811	0.872114
	0.163	0.146				Dark	1.00904	1.00585	1.00268	1.02727	0.999161	0.986378	1.02936	1.01265	1.02508	1.04073	1.00051	1.01603
	0.166	0.163
	0.172	0.148

## Sheet: Figure 2
A	WT	Phospho1-/-	WT HFD	Phospho1-/-HFD		B		WT		Phospho1-/-		WT HFD		Phospho1-/- HFD
	40.11	32.14	41.25	26.04			0	9.44	0.405	8.32	0.34	8.338	1.104	7.675	0.83
	41.75	28.86	44.34	29.88			15	15.847	0.668	12.93	1.034	16.988	0.535	14.5	1.188
	39.04	30.36	37.03	27.17			30	14.627	0.678	11.49	0.899	18.625	0.983	13.65	1.292
	37.5	27.5	45.1	25.44			60	12.307	0.624	10.3	0.787	17.413	1.39	9.4	0.488
	36.7	26.1	32.4	34.93			120	10.487	0.501	8.02	0.582	13	1.104	8.725	0.386
	35.9	28.2	39.6	34.46
	36.2	30.5	28.81	32.15
	30.4	29.3	28.87	32.51
	29.7	30	27.66	34.18
	26.5	23.7	48.2	36.34
	29.5	26.82	42.09	36.38
	39.82	23.27	37.92	28.31
	37.51	28.46	39.69	27.28
	30.02	30.39	37.13	35.77
	35.14	25.07	43.22	32.58
	33.93	31.09	34.61	32.58
	26.18	29.26
	29.6
C		WT		Phospho1-/-		WT HFD		Phospho1-/- HFD			D		WT		WT HFD		s		Phospho1-/- HFD
	0	1.702	0.169	1.356	0.182	1.9902	0.4284	0.8488	0.0848			0	9.57143	0.450246	10.075	1.2058	8.74286	0.556715	8.85714	0.315366
	15	2.839	0.169	1.938	0.182	3.5344	0.4835	2.2686	0.3321			15	7.71429	0.44101	11.625	1.82637	6.80714	0.441376	6.61429	0.501155
	30	2.688	0.169	1.379	0.169	2.5221	0.3504	1.4782	0.1994			30	6.65714	0.613676	10.5	2.19886	5.5	0.38975	4.95714	0.481
	60	2.292	0.169	1.153	0.169	1.8227	0.2976	0.8001	0.1021			60	7.44286	0.725425	9.9	1.91529	5.2	0.548591	5.15714	0.799362
	120	2.027	0.169	1.294	0.169	1.7585	0.3106	0.7919	0.1191
E		WT		Phospho1-/-		WT HFD		Phospho1-/- HFD			F	WT	Phospho1-/-	WT HFD	Phospho1-/-HFD
	GTT	356	34.5	271	38	755	112	300	47.3				0.234182	1.00483	0.412545
	ITT	143	16.2	155	18.6	167	26.2	176	27			0.567273	0.207136	0.83532	0.182921
												0.381818	0.202409	0.479344	0.165872
												0.642545	0.46494	1.82222	0.28918
												0.582434	0.28726	0.37016	0.367038
												0.874058	0.849076		0.449836
												1.06664	0.491702		0.4188
												0.38007	0.90099
												0.22542

## Sheet: Figure 3
A	WT														Phospho1-/-														WT HFD														Phospho1-/- HFD
iWAT	3.4105	3.1345	4.2045	5.4746	6.1317	3.4077	5.1793	5.9829	4.8892	3.3108					1.3694	1.8564	2.1332	2.4245	3.2577	4.2506	2.9118	5.468	3.1442	1.0743					20.19	12.6492	16.7553	8.93347	5.59154	23.134	6.8217	21.7684	16.2465						8.94309	6.70391	6.56566	6.86016	6.29921	5.13834	20.2299
gWAT	20.877	18.6408	15.9435	9.0186	10.0303	29.3961	16.1477	11.5436	5.7628	11.7046	13.351	9.6639	6.4189		5.4774	8.1961	6.9985	4.3107	8.7099	7.7931	9.8384	8.2264	8.6503	4.986	7.816	6.4935	2.4065		32.0665	37.9475	34.0425	20.3277	15.2745	28.2297	23.7209	22.4627	44.8179						20.0542	27.3743	21.7172	28.2322	6.29921	10.6719	20.4598
mWAT	19.1474	16.7545	14.7326	15.1431	17.6486	6.5123	10.7797	12.5847	12.4905	6.0811					4.7372	9.0368	5.9506	9.3113	6.8773	8.6875	6.4619	6.6581	6.5482	1.719					17.1021	22.1957	7.71277	15.6384	16.9451	42.0096	20.8682	42.5567	32.2689						7.04607	7.5419	16.9192	14.248	5.92885	16.2069	7.89474
B		WT			Phospho1-/-			WT HFD			Phospho1-/- HFD
	<20	4	2.5	4.33	8	21	12.5	0.67	1.34	1.35	16.8989	25.7576	10.7287
	20-30	15.33	12.17	15.67	32.5	32.5	31.5	2.35	4.71	4.04	27.1777	34.8485	24.6964
	30-40	27.67	20.33	24.17	33.67	27.5	34	4.02	9.58	4.88	24.7387	23.064	31.1741
	40-50	27.5	22.5	24	18.5	13.83	14.83	6.2	10.76	10.27	14.8084	8.75421	19.8381
	50-60	16.33	21.33	15.83	5	3.67	6	8.21	15.97	13.47	9.93031	5.3872	8.50202
	>60	9.17	21.17	16	2.33	1.5	1.17	78.56	57.65	65.99	6.44599	2.18855	5.06073
C		Lorentzian			Gaussian
	WT		0.08953	0.108548		0.086387	0.100244
	Phospho1-/-	0.045573	0.049268	0.05123	0.038877	0.043084	0.046263
	WT HFD	0.146168	0.132903	0.190541	0.149351	0.135076	0.198598
	Phospho1-/- HFD	0.069156	0.064572	0.120388	0.066351	0.063037	0.103125
[truncated: 2 more columns]

## Sheet: Figure 4
A					B
WT	Phospho1-/-	WT HFD	Phospho1-/- HFD		WT	Phospho1-/-	WT HFD	Phospho1-/- HFD
5.11962	1.40417	1.46381	1.00567		3.04033	3.53277	29.4185	12.0996
4.36437	1.13516	1.28615	0.59571		0.795716	3.32651	29.2103	16.9867
4.04746	1.26275	2.36278	0.781731		1.16295	1.93146	18.7867	16.044
4.97144	0.986788	1.18906	0.484472		1.40534	5.98551	22.8575	15.0462
2.87319	1.53595	1.51585	0.530956		2.45522	1.96359	30.4682	21.6944
1.6658	1.02838	1.02838	0.711979		5.58625	3.3371	17.2569	20.669
1.91511	0.926641	1.25496	0.574074		12.861	2.19897	28.8016	28.6927
4.07659	0.878073	1.18906	1.20452		11.8382	2.87573	29.9335	17.7059
2.53959	1.54804	1.32138	0.505897		7.20107	1.91003	29.6178	15.1617
2.13346	2.09016	0.748623	0.570473		3.50106	5.82492	15.7186	27.88
C					D
WT	Phospho1-/-	WT HFD	Phospho1-/-HFD				WT						Phospho1-/-
75.1875	114.562	91.4375	78			Adipoq	0.410902	1.76158	0.827521	1.04795	0.756584	1.19546	1.94109	1.29852	1.4014	1.09245	2.30949	0.957651
66.125	145.188	78.9375	130.5			Atgl	0.614671	1.72654	0.658788	1.0617	0.71024	1.22806	1.58874	1.17112	1.31757	1.1379	1.76098	0.745551
72.375	76.75	67.375	50.1875			Dgat1	0.602201	1.69152	0.706282	0.972406	0.999744	1.02785	1.86389	1.33637	1.25555	1.09401	1.68136	0.82338
59.875	106.125	65.8125	57.6875			Dgat2	0.792078	1.64002	0.567902	0.985703	1.19684	0.817462	1.40806	1.08201	1.12796	1.11669	1.9175	1.08615
84.25	75.5	91.4375	45.5			Lep	0.394315	1.98263	0.62305	0.667924	0.59368	1.7384	0.4054	0.549968	1.02628	0.81099	1.87613	1.17101
80.1875	115.188	78.9375	90.1875			Lpl	0.291672	1.46654	1.24179	1.18174	0.603288	1.21497	3.25446	1.98952	3.20965	1.35747	2.11538	1.03592
103.938	83	67.375	87.6875			Ppargc1a	0.423434	1.69373	0.882831	1.36223	0.605402	1.03237	1.82793	1.23989	2.3953	1.36223	1.56479	0.568789
94.25	158	65.8125	62.6875			Ppara	0.864288	1.78953	0.346178	1.12367	0.721073	1.15526	1.24797	0.958988	1.10159	1.16329	1.98373	0.964743
91.75	71.75	83.625	95.1875			Ucp1	1.18495	1.57443	0.24062	0.945073	0.386489	1.66844	0.401878	0.282207	1.74694	0.482466	3.15688	0.731281
	99.875	72.6875				Ucp2	1.04145	0.857726	1.10083	1.27241	0.971013	0.756579	0.906632	1.02711	1.17984	0.833678	0.696194	0.788707
						Cpt1a	1.25737	0.901503	0.841132	1.69152	0.706282	0.602201	0.979695	0.939786	1.05731	0.538985	0.561873	0.614855
						Prkaa2	0.485381	2.05223	0.462392	1.65139	0.604446	0.74416	0.622951	0.446642	0.691207	0.579823	1.43762	0.675339
						Slc2a4	0.605363	1.91305	0.481589	1.31508	0.491461	1.19346	1.06133	0.826951	0.917559	0.613506	1.88576	0.760568
E		WT						Phospho1-/-
	Prkaa1	1.33154	0.854465	0.813996	1.16399	0.972031	0.863983	0.974743	1.05929	1.14321	1.33707	1.30051	1.43304
	Ppara	1.354	1.17059	0.475406	0.912264	1.16274	0.924999	1.10744	1.1229	1.46128	1.51312	1.53424	1.10767
	Ppargc1a	1.32832	0.876364	0.795317	0.843646	1.38004	0.776313	1.24799	1.02073	1.24799	1.1931	0.962401	1.39931
	Ucp2	0.920643	1.0649	1.01446	0.817955	1.22272	0.959326	1.5591	1.81594	1.18158	1.23122	0.712071	0.747473
	Fndc5	1.51642	0.939959	0.54362	0.996243	1.13648	0.86728	1.20637	1.03575	1.70606	2.09154	1.64099	2.03435
F		WT						Phospho1-/-
	Igf1	1.13909	0.869274	0.991636				0.869274	0.696349	1.04094
	Prkaa1	1.0414	0.887931	1.07067	1.16426	0.870197	0.965544	1.33655	1.26446	1.22139	1.41364	1.33738	0.932654
	Dgat1	1.08949	0.975118	0.935396	1.17853	0.850853	0.970622	1.30464	1.56228	1.42766	0.635949	1.54433	0.970622
	Dgat2	0.892152	1.14501	0.962836	1.09382	0.864164	1.04201	1.37113	1.63055	1.05363	0.768106	1.61259	0.840533
	Pck1	0.619787	1.23957	1.14064	0.797644	1.26034	0.942012	1.29221	1.72889	1.25688	1.77008	1.21741	2.13438
	Ppara	0.911633	0.950347	1.13802	1.03955	0.963239	0.997207	1.96772	1.749	1.50163	1.86085	1.74832	0.892525
	Ppargc1a	1.04906	0.985613	0.96533	1.0982	1.00357	0.898223	1.1721	3.1147	1.47334	0.815155	1.18521	0.879738
G		WT						Phospho1-/-
	Slc2a1	1.13386	1.00086	0.865281	1.17654	0.630493	1.19297	0.769099	0.570873	0.779835	0.680446	0.724246	0.787064
	Slc2a2	0.976272	1.3429	0.680825	0.814066	1.44715	0.738781	0.609355	0.956181	1.06833	0.909546	0.831171	0.65666
	Slc2a4	0.791548	0.625356	1.5831	0.449661	1.91442	0.635917	0.896732	2.39953	0.836681	1.28959	0.87473	1.14624
	Slc2a10	1.0608	0.98976	0.949441	0.705839	1.17888	1.11529	0.803935	0.969391	0.969391	1.01214	0.751274	0.931361
	Slc2a12	1.15673	0.870581	0.972689	0.723013	1.50743	0.769554	0.727012	1.32873	0.742288	0.830524	0.607979	0.723013
H		WT						Phospho1-/-
	Slc2a1	0.838216	0.943042	1.21874	1.02986	1.07359	0.896546	1.49008	1.65335	0.815295	1.36836	1.25045	1.64998
	Slc2a2	0.879352	0.935956	1.18469	1.49986	0.000272	1.49986	1.60716	1.57408	0.639277	0.000483	0.000432	0.000342
	Slc2a4	1.17237	0.939147	0.888487	1.35196	0.962628	0.685415	0.90089	0.870202	0.606855	0.904411	0.976065	1.66446
	Slc2a10	1.01613	1.13531	0.848559	1.17508	0.902974	0.921948	1.94948	1.70892	0.968005	1.05904	1.13505	1.22498
	Slc2a12	0.981459	0.988286	1.03025	1.28923	0.799138	0.911627	1.07401	1.06659	1.02314	0.943776	0.917968	1.42061
I		WT						Phospho1-/-
	Slc2a2	1.48312	0.659129	0.857753	1.07287	1.04353	0.883604	1.64562	1.61176	1.50382	0.960243	0.785385	0.743019
	Slc2a10	0.983571	0.976777	1.03965	0.547326	0.882992	1.56968	1.63139	1.82273	1.12202	1.27498	1.22304	1.11765

## Sheet: Figure 5
A	WT	Phospho1-/-		B	WT	Phospho1-/-	WT HFD	Phospho1-/- HFD
	6.52985	4.24051			3.7183	4.7202	6.4133	3.87534
	6.76856	3.42466			5.0546	3.2101	5.2506	4.38547
	3.93665	3.83117			2.6888	4.331	3.37766	5.37879
	3.81643	1.92825			2.8109	4.0559	5.40201	5.72559
	5.61404	2.85024			3.192	2.1527	7.09171	4.33071
	4.0099	3.74384				2.8232	10.3756	5.92885
		3.15556				3.8716	7.13178	8.27586
		2.15				3.7638	7.35144	7.01754
		2.13198					7.28291	7.54717
D		WT				Phospho1-/-
	Ucp1	0.819925	1.05231	0.786525	1.34124	1.49855	0.872704	0.786525
	Ppargc1a	0.667506	0.868654	1.03301	1.43083	1.58761	1.38209	0.931
	Adrb3	0.80537	0.845411	0.887442	1.46178	1.77488	0.887442	0.938042
	Adipoq	0.843245	0.684928	1.02386	1.44796	1.32319	0.961944	0.849111
	Leptin	0.563703	0.591729	1.73268	1.11189	0.522321	1.37841	0.289776
	Ucp2	1.4423	0.632163	0.92554		0.887838	1.53514	0.881705
F		WT				Phospho1-/-				WT HFD				Phospho1-/- HFD
	19°C	0.971621	0.945	0.961375	1.0285	0.943966	1.07704	0.960542		0.791552	0.78869	0.877217	0.897583	0.808552	0.806679	0.82675	0.888792
	4°C	0.841979	0.878625	0.911125	0.93725	0.920938	0.979208	0.921458		0.753479	0.765854	0.810708	0.759313	0.777104	0.750167	0.807042	0.802125
G		WT				Phospho1-/-				WT HFD				Phospho1-/- HFD
	19°C	0.978854	0.906667	1.02267	1.05948	0.942063	1.05258	1.01346		0.817417	0.812313	0.890188	0.912688	0.808104	0.810229	0.812458	0.888938
	4°C	0.922792	0.764729	0.961208	0.965229	0.943604	0.991708	0.976604		0.8905	0.758792	0.805375	0.768688	0.802396	0.748938	0.823188	0.805458
H		WT				Phospho1-/-				WT HFD				Phospho1-/- HFD
	19°C	27.2769	29.3245	23.8903	24.0223	29.9815	30.6015	26.7277		29.9423	28.4959	27.1298	22.9896	32.1493	31.7126	30.0243	28.7101
	4°C	38.8967	40.0915	41.6076	37.4699	33.9695	39.761	48.0333		38.3031	30.4928	35.1996	41.5943	43.5356	40.8396	33.4049	42.5621
I		WT				Phospho1-/-				WT HFD				Phospho1-/- HFD
	19°C	29.8206	33.3914	30.9538	28.472	32.8652	37.0227	31.4888		32.9479	32.1052	31.4116	27.1284	33.5491	33.0758	34.1341	31.294
	4°C	44.1149	33.8117	46.6032	42.8197	33.4939	44.032	53.0418		45.0439	39.1199	36.1299	46.3109	51.9925	45.9985	35.8206	46.2143

## Sheet: Figure 6
C		WT		Phospho1-/-
	GLU 60 days	2.7821	1.0094	2.6926	0.4939
	GLU 120 days	2.198	0.784	1.594	0.462
	GLU13 60 days	19.0774	2.2243	21.1402	3.0713
	GLU13 120 days	5.171	1.569	6.567	1.29
	GLA13 60 days	97.5098	5.324	116.91	3.5557
	GLA13 120 days	30.453	1.868	41.637	2.865
	Total OCN 60 days	116.587	6.3021	138.05	3.9641
	Total OCN 120 days	32.052	3.487	48.205	4.036
D		GLU		GLU13		GLA13
	WT	2.198		5.171		30.453
	Phospho1-/-	1.594		6.567		41.637

## Sheet: Figure 7
B	WT		Phospho1-/-
Vdr	1	0.0972	2.2122	0.1106
Mpeg1	1	0.0307	3.9276	0.3289
Slc1a3	1	0.0895	4.1577	0.272
Adamts4	1	0.0751	1.6743	0.0993
Bmp4	1	0.0839	0.1156	0.0040859
Cd68	1	0.0908	0.556	0.0959
Cfp	1	0.0628	0.243	0.0144
Pf4	1	0.0752	3.5138	0.1904
Fmod	1	0.0284	1.3447	0.0369
Lum	1	0.0759	6.8003	0.3557

## Sheet: Figure 8
B		WT					Phospho1-/-
	C16:0	218.094	163.923	91.6377	94.1288	86.6755	96.1307	177.514	135.279	178.643	180.186
	C18:0	60.3013	14.736	30.3598	22.1173	16.835	27.3936	24.3934	22.949	27.4281	15.8051
	C20:0	33.567	43.6169	94.2682	80.5302	83.6977	23.1921	82.5971	65.3549	95.6349	66.6376
	C22:1	36.1437	59.7016	173.92	88.5389	121.738	8.04343	73.206	103.588	81.4145	99.9487
	C22:0	878.137	984.174	1500.42	1548.76	1410.69	297.062	997.778	871.532	2288.44	1057.75
	C23:0	278.762	346.238	474.469	477.806	435.484	368.879	435.779	291.071	677.547	309.373
	C24:1	696.997	755.678	1605.5	1284.71	1120.61	428.252	1028.22	848.666	874.554	1251.54
	C24:0	1629.61	1355.43	1851.45	1810.75	1669.33	1131.77	1531.7	918.927	2848.62	1413.78
	Total	3847.51	3723.49	5824.21	5409.63	4953.25	2437.29	4353.82	3257.37	7182.57	4395.02
C	WT	Phospho1-/-	WT 2% Choline	Phospho1-/- 2% Choline
	0.154	0.129	0.169	0.168
	0.148	0.138	0.185	0.178
	0.153	0.12	0.139	0.159
		0.127	0.165	0.186
				0.159
D		WT		Phospho1-/-		WT 2% Choline		Phospho1-/- 2% Choline
	0	7.1571	0.0997	5.65	0.3014	7.55	0.2446	6.66	0.2804
	15	19.5857	0.7878	12.425	0.6799	16.7333	0.8593	16.1	0.3899
	30	18.7571	1.1804	10.425	0.3198	14.1333	1.5972	12.4	0.7791
	60	11.5286	0.9393	8.575	0.704	11.45	1.0748	10.86	0.3855
	120	10.5857	0.6857	11.15	1.2705	10.0333	0.4047	10.94	0.581
E		WT		Phospho1-/-		WT 2% Choline		Phospho1-/- 2% Choline
	0	7.525	0.221	6.84	0.353	6.7231	0.2418	6.6714	0.2723
	15	6.75	0.4555	5.6	0.5339	5.6923	0.2605	6.0857	0.3961
	30	6.1375	0.5825	4.98	0.6367	4.7	0.1649	4.8714	0.2179
	60	6.45	0.5898	6.22	0.372	4.5154	0.2328	6.0571	0.4412
F		WT		Phospho1-/-		WT 2% Choline		Phospho1-/- 2% Choline
	iWAT	3.6955	0.4494	2.7314	0.2878	5.1842	0.5602	5.1053	0.5951
	gWAT	6.6461	0.814	4.2246	0.4168	10.0836	0.8763	8.6368	0.791
G		WT		Phospho1-/-		WT 2% Choline		Phospho1-/- 2% Choline
	<20	0	0	2.8302	0.1	0	0	0	0
	20-30	0	0	5.6604	0.1	0	0	0	0
	30-40	1.2346	0.1	15.0943	2	0	0	1.2245	0.1
	40-50	1.8519	0.1	25.4717	1	0.5	0.0002	0.8163	0.1
	50-60	4.321	1.2	23.5849	2	2.5	1	2.8571	1
	60-70	7.4074	1.4	11.3208	1	0.5	0.0003	4.4898	1
	70-80	10.4938	2	7.5472	1	2.5	0.5	8.9796	1.2
	80-90	14.1975	0.9	1.8868	0.2	5	0.9	8.5714	2
	90-100	19.7531	2	6.6038	0.7	6	1.4	10.6122	3
	>100	40.7407	4	0	0	83	10	62.449	10

## Sheet: Additional Files 
2A					2B					3B
WT	Phospho1-/-	WT HFD	Phospho1-/-HFD		WT	Phospho1-/-	WT HFD	Phospho1-/-HFD			WT			Phospho1-/-			WT HFD			Phospho1-/- HFD
40.11	32.14	41.25	26.04		7.3	7.2	9.8	8.1		iWAT	198.981	159.895	170.822	33.3861	44.2459	60.3621	271.945	294.27	306.298	100.1	74.7336	67.5546
41.75	28.86	44.34	29.88		7	9.7	9.2	6.8		mWAT	182.806	170.1	174.223	63.3809	90.8851	82.9952	222.237	230.74	214.559	147.504	68.0489	79.486
39.04	30.36	37.03	27.17		11.8	7.3	10	6		BAT	2.64259	2.26414	1.89519	1.35636	1.45825	1.56717	3.12756	3.81504	2.63999	3.72135	2.0236	1.63415
37.5	27.5	45.1	25.44		9.3	8.3	8.3	9.8
36.7	26.1	32.4	34.93		12.1	7.9	8.8	7.9
35.9	28.2	39.6	34.46		8.7	7.7	8.2	9.8
36.2	30.5	28.81	32.15		10.7	9.2	10.5	8.2
30.4	29.3	28.87	32.51		11.3	9.7	10.9	9.8
29.7	30	27.66	34.18		7.8	9.3	7.5	8.4
26.5	23.7	48.2	36.34		8.4	9.6	12.8	8.1
29.5	26.82	42.09	36.38		10.2	5.7	11.3	10.4
39.82	23.27	37.92	28.31		11.3	9	8.7	8.7
37.51	28.46	39.69	27.28		9.3	10.4	9.6	8.8
30.02	30.39	37.13	35.77		8.4	8.5	11.9	8.1
35.14	25.07	43.22	32.58		10.3	8.9	15.4	9.5
33.93	31.09	34.61	32.58		9.7	9.1	11.5
26.18	29.26				7.8
29.6
4A
	WT			Phospho1-/-
T/F/J to end	1.1546	1.6297	1.5131	2.5663	2.27	2.3626
GP to T/F/J	0.0241	0.0174	0.0047	0.1067	0.0059	0.1134
Prox Epi	0.002	0.0089	0.0032	0.005	0.0037	0.0071
Total	1.1807	1.656	1.521	2.678	2.2796	2.4831
5A		WT		Phospho1-/-		WT		Phospho1-/-
	1.31667	63.4548	3.76861	72.2796	4.03104	60.7667	6.41362	65.0786	2.96307
	9.93333	63.6504	3.97681	71.6255	4.28996	61.6237	6.17667	64.1626	3.11374
	18.55	64.2252	3.73091	72.1983	4.27017	62.7546	5.86977	64.3146	3.01224
	27.4167	26.0442	2.0639	29.4127	2.02819	27.1505	3.17659	24.5574	1.9407
	36.0333	24.282	1.91474	27.2119	2.06536	23.6826	2.2348	21.747	1.16092
	44.65	25.2025	1.92369	27.61	1.98526	24.901	2.19442	22.4371	0.973172
	53.5	74.5516	8.67912	94.9287	6.89117	78.1274	7.94184	75.6121	5.85689
	62.1167	80.6581	9.16198	103.122	7.18314	82.4751	8.12894	79.3542	5.64276
	70.7333	85.8192	9.2349	108.088	8.12243	88.6112	8.53245	86.4826	6.19653
	79.5667	21.9777	2.11774	23.1606	1.66407	21.4704	2.45196	17.2598	0.824913
	88.1667	20.9684	2.00216	21.9853	1.87521	20.0517	1.96341	16.1701	0.940041
	96.7833	18.7458	1.78587	19.6352	1.72961	19.0337	1.91166	14.1708	0.849012
5B		WT		Phospho1-/-		WT		Phospho1-/-
	1.31667	0.778658	0.089193	1.39621	0.173574	1.05732	0.068221	1.45142	0.13726
	9.93333	0.926214	0.077324	1.5995	0.12749	1.15164	0.093666	1.54533	0.12267
	18.55	1.10427	0.06226	1.71311	0.11809	1.21883	0.086593	1.62705	0.121235
	27.4167	2.10017	0.11387	3.07115	0.208282	2.18732	0.10089	2.82116	0.199945
	36.0333	2.041	0.140704	3.25131	0.245079	2.31052	0.134897	2.92511	0.206835
	44.65	1.74616	0.125069	2.80482	0.175728	1.96627	0.135168	2.61176	0.258963
	53.5	2.75548	0.133675	4.35311	0.259734	2.83568	0.182231	3.69869	0.392262
	62.1167	3.14515	0.173975	4.96336	0.296095	3.08119	0.065594	3.82919	0.543544
	70.7333	2.97034	0.220863	4.79732	0.289038	3.05173	0.070848	3.84423	0.483784
	79.5667	2.14289	0.12577	3.33959	0.256576	2.14029	0.115924	2.79531	0.272871
	88.1667	2.00485	0.107532	3.31325	0.273833	2.25617	0.109423	2.86497	0.285212
	96.7833	2.02168	0.089	3.33094	0.24655	2.29725	0.125475	2.94462	0.286773
